# Supplementary material for: Comparative analysis of rumen metagenome, metatranscriptome, fermentation and methane yield in cattle and buffaloes fed on the same diet
Source: Front Microbiol. 2023 Nov 9;14:1266025. doi: 10.3389/fmicb.2023.1266025 (PMC10666647; doi:10.3389/fmicb.2023.1266025)
Supplement: Supplementary file 1 [file Table_1.XLSX]

## Sheet: Read stats
Raw reads and Statistics of Trimmomatic Processing in Metagenome and Metatranscriptome data
Metagenome														Cattle					Buffalo
Sample	Species	Input	GB data	Both pairs Surviving	(%)	Forward Surviving	(%)	Reverse Surviving	(%)	Dropped reads	(%)		Metagenome		Metatranscriptome			Metagenome		Metatranscriptome
15D	Cattle	16658340	4.9975	11691376	70.18	4159807	24.97	129334	0.78	677823	4.07		15D	16658340	15R	22033726		26D	22723373	26R	18786686
16D	Cattle	17794089	5.33823	12353758	69.43	4499049	25.28	152190	0.86	789092	4.43		16D	17794089	16R	20875425		27D	16592243	27R	16141234
17D	Cattle	18871835	5.66155	12935637	68.54	4920677	26.07	152381	0.81	863140	4.57		17D	18871835	17R	18390401		29D	18456740	29R	21050204
18D	Cattle	18381985	5.5146	12703339	69.11	4762801	25.91	134788	0.73	781057	4.25		18D	18381985	18R	21758116		30D	17753447	30R	18584874
19D	Cattle	12432486	3.72975	8288029	66.66	3501589	28.16	87814	0.71	555054	4.46		19D	12432486	19R	18335746		31D	22066604	31R	22581160
20D	Cattle	13784335	4.1353	10367009	75.21	2817214	20.44	145660	1.06	454452	3.3		20D	13784335	20R	16549544		32D	6807000	32R	17586212
26D	Buffaloes	22723373	6.81701	15542410	68.4	6012956	26.46	170327	0.75	997680	4.39		Total	97923070		117942958			104399407		114730370
27D	Buffaloes	16592243	4.97767	11606950	69.95	4046616	24.39	161926	0.98	776751	4.68		Average	1.63205e+07		1.96572e+07			1.73999e+07		1.91217e+07
29D	Buffaloes	18456740	5.53702	12771039	69.19	4655997	25.23	164307	0.89	865397	4.69		SD	2.63034e+06		2.21605e+06			5.73099e+06		2.33788e+06
30D	Buffaloes	17753447	5.32603	12496793	70.39	4346485	24.48	156323	0.88	753846	4.25		Million reads	16.3205		19.6572			17.3999		19.1217
31D	Buffaloes	22066604	6.61998	15743628	71.35	5239324	23.74	193503	0.88	890149	4.03			16.32±2.63		19.65±2.21			17.39±5.73		19.21±2.33
32D	Buffaloes	6807000	2.0421	4474328	65.73	1941362	28.52	57391	0.84	333919	4.91
Metatranscriptome	Species
15R	Cattle	22033726	6.61012	16713911	75.86	4009519	18.2	323459	1.47	986837	4.48
16R	Cattle	20875425	6.26263	17655271	84.57	1883742	9.02	386386	1.85	950026	4.55
17R	Cattle	18390401	5.51712	13710657	74.55	3476879	18.91	308749	1.68	894116	4.86
18R	Cattle	21758116	6.52743	17467184	80.28	3025946	13.91	328740	1.51	936246	4.3			Metagenome		Metatranscriptome
19R	Cattle	18335746	5.50072	12565246	68.53	4451438	24.28	233075	1.27	1085987	5.92		15D	16658340	15R	22033726
20R	Cattle	16549544	4.96486	11382645	68.78	4003586	24.19	248993	1.5	914320	5.52		16D	17794089	16R	20875425
26R	Buffaloes	18786686	5.63601	14024619	74.65	3621972	19.28	291084	1.55	849011	4.52		17D	18871835	17R	18390401
27R	Buffaloes	16141234	4.84237	12453147	77.15	2703273	16.75	263195	1.63	721619	4.47		18D	18381985	18R	21758116
29R	Buffaloes	21050204	6.31506	16509306	78.43	3252112	15.45	342040	1.62	946746	4.5		19D	12432486	19R	18335746
30R	Buffaloes	18584874	5.57546	13927643	74.94	3448120	18.55	299650	1.61	909461	4.89		20D	13784335	20R	16549544
31R	Buffaloes	22581160	6.77435	18060822	79.98	3135262	13.88	417630	1.85	967446	4.28		26D	22723373	26R	18786686
32R	Buffaloes	17586212	5.27586	12782725	72.69	3637187	20.68	295334	1.68	870966	4.95		27D	16592243	27R	16141234
													29D	18456740	29R	21050204
													30D	17753447	30R	18584874
													31D	22066604	31R	22581160
													32D	6807000	32R	17586212
													Total	202322477		232673328
													Average	1.68602e+07		19389444
													Average million	16.8602		19.3894
													Million reads	202.322		232.673

## Sheet: Host contamination
Host Sequence contamination in metagenome and metatranscriptome data
Metagenome		Overall alignment Score (%) with Respective genome						Metatranscriptome
Sample	Species	For PE	For Unpaired R1	For Unpaired R2	Total	Ref Genome		Sample	Species	For PE	For Unpaired R1	For Unpaired R2	Total	Ref Genome
15D	Cattle	0.02	0.02	0.02	0.06	Cattle		15R	Cattle	0.2	0.35	0.97	1.52	Cattle
16D	Cattle	0.01	0.01	0.02	0.04	Cattle		16R	Cattle	0.57	1.06	2.63	4.26	Cattle
17D	Cattle	0.04	0.04	0.07	0.15	Cattle		17R	Cattle	0.36	0.59	1.24	2.19	Cattle
18D	Cattle	0.06	0.06	0.09	0.21	Cattle		18R	Cattle	0.59	0.88	1.86	3.33	Cattle
19D	Cattle	0.01	0.01	0.02	0.04	Cattle		19R	Cattle	0.43	1.2	3.91	5.54	Cattle
20D	Cattle	1.12	1.5	1.1	3.72	Cattle		20R	Cattle	1.69	3.64	3.29	8.62	Cattle
26D	Buffaloes	0.04	0.03	0.05	0.12	Buffalo		26R	Buffaloes	0.24	0.27	1.03	1.54	Buffalo
27D	Buffaloes	0.06	0.06	0.07	0.19	Buffalo		27R	Buffaloes	0.29	0.38	1.29	1.96	Buffalo
29D	Buffaloes	0.02	0.02	0.04	0.08	Buffalo		29R	Buffaloes	0.51	0.83	1.52	2.86	Buffalo
30D	Buffaloes	0.02	0.03	0.03	0.08	Buffalo		30R	Buffaloes	0.3	0.54	1.83	2.67	Buffalo
31D	Buffaloes	0.11	0.12	0.13	0.36	Buffalo		31R	Buffaloes	0.61	0.78	1.08	2.47	Buffalo
32D	Buffaloes	0.05	0.05	0.09	0.19	Buffalo		32R	Buffaloes	0.18	0.28	1.42	1.88	Buffalo
Average		0.13	0.1625	0.144167						0.4975	0.9	1.83917
SD		0.31305	0.422291	0.302969						0.405622	0.915662	0.950784

## Sheet: Contig Statistics
Contig Statistics
Samples		Contigs	Total bp	Min	Max	Average bp	N50
Metagenome	Species
15D	Cattle	43211	80081667	1000	89899	1853	1745
16D	Cattle	36029	60798823	1000	51805	1687	1596
17D	Cattle	39993	65544362	1000	76193	1638	1520
18D	Cattle	35905	60670209	1000	147666	1689	1586
19D	Cattle	11211	16508552	1000	44964	1472	1369
20D	Cattle	54576	111425366	1000	31323	2041	2154
26D	Buffaloes	59795	133476697	1000	415491	2232	2273
27D	Buffaloes	40467	72885163	1000	127455	1801	1659
29D	Buffaloes	50140	89327551	1000	87608	1781	1688
30D	Buffaloes	37752	78790426	1000	301355	2087	1921
31D	Buffaloes	58494	103934869	1000	89977	1776	1679
32D	Buffaloes	4892	9692992	1000	41531	1981	1892
Metatranscriptome
15R	Cattle	14498	22341599	1000	48652	1541	1456
16R	Cattle	18230	30303645	1000	430522	1662	1512
17R	Cattle	9364	14137298	1000	41628	1509	1432
18R	Cattle	13275	21913799	1000	129888	1650	1493
19R	Cattle	12703	20039866	1000	27631	1577	1478
20R	Cattle	5919	8984453	1000	30222	1517	1436
26R	Buffaloes	11531	19167195	1000	19887	1662	1601
27R	Buffaloes	9022	14363285	1000	27497	1592	1513
29R	Buffaloes	20321	30672468	1000	34961	1509	1435
30R	Buffaloes	12387	24389274	1000	57400	1968	1880
31R	Buffaloes	26436	42023954	1000	46321	1589	1514
32R	Buffaloes	6820	12461688	1000	52757	1827	1685

## Sheet: Abundance-Phylum
Abundance (%)
	Metagenome		Metatranscriptome				Metagenome						Metatranscriptome
Phylum	Cattle	Buffalo	Cattle	Buffalo			The significance was analysed using Wilcoxon rank sum test with Benjamini-Hochberg correction (FDR)
Bacteroidetes	31.2333	38.3282	35.1422	35.9052			Phylum	statistic	p	p.adj	p.adj.signif		Phylum	statistic	p	p.adj	p.adj.signif
Firmicutes	22.5021	19.5053	17.9247	25.9386			Acidobacteria	8	0.132	0.416308	ns		Bacteroidetes	11	0.905	0.978378	ns
Proteobacteria	21.5088	18.0929	9.14752	8.7259			Actinobacteria	6	0.0649	0.416308	ns		Actinobacteria	5	0.286	0.750909	ns
Fibrobacteres	6.35727	7.47567	4.43573	3.55387			Aquificae	14	0.589	0.956667	ns		Aquificae	10	1	1	ns
Actinobacteria	8.31556	6.3035	12.1692	9.7116			Armatimonadetes	17	0.937	0.985051	ns		Armatimonadetes	8	0.73	0.978378	ns
Cyanobacteria	2.4351	3.84443	0.370341	0.386627			Bacteroidetes	32	0.026	0.355333	ns		Bacteroidetes	9	0.905	0.978378	ns
Tenericutes	1.53535	1.33297	0.476283	0.382114			Balneolaeota	14.5	0.63	0.956667	ns		Balneolaeota	9	0.905	0.978378	ns
Euryarchaeota	1.48295	1.09848	15.7144	10.7646			Calditrichaeota	22	0.575	0.956667	ns		Calditrichaeota	11	0.905	0.978378	ns
Planctomycetes	0.895699	0.735421	0.924917	0.782208			candidate_division_Zixibacteria	19.5	0.872	0.985051	ns		Candidatus_Bipolaricaulota	14	0.413	0.750909	ns
Spirochaetes	0.633968	0.557945	0.960148	1.22048			Candidatus_Bipolaricaulota	18.5	1	1	ns		Candidatus_Geothermarchaeota	11.5	0.806	0.978378	ns
Fusobacteria	0.539313	0.462127	0.0431077	0.0346757			Candidatus_Cloacimonetes	19	0.936	0.985051	ns		Candidatus_Gracilibacteria	10	1	1	ns
Verrucomicrobia	0.446466	0.384735	0.391513	0.315912			Candidatus_Gracilibacteria	19	0.936	0.985051	ns		Candidatus_Lokiarchaeota	6	0.413	0.750909	ns
Lentisphaerae	0.257321	0.261802	0.458104	0.43485			Candidatus_Lokiarchaeota	20	0.809	0.985051	ns		Candidatus_Saccharibacteria	12	0.73	0.978378	ns
Deinococcus_Thermus	0.286568	0.226167	0.143726	0.131035			Candidatus_Saccharibacteria	16	0.818	0.985051	ns		Chlamydiae	8	0.73	0.978378	ns
Acidobacteria	0.201911	0.169699	0.0678621	0.104628			Chlamydiae	17	0.937	0.985051	ns		Chlorobi	5	0.286	0.750909	ns
Chloroflexi	0.204514	0.15985	0.209353	0.168608			Chlorobi	8	0.132	0.416308	ns		Chloroflexi	4	0.19	0.750909	ns
Chlorobi	0.172739	0.15241	0.0787773	0.0652211			Chloroflexi	6	0.0649	0.416308	ns		Chrysiogenetes	3	0.111	0.750909	ns
Thermotogae	0.130196	0.121852	0.134956	0.0925235			Chrysiogenetes	10	0.228	0.6232	ns		Coprothermobacterota	17	0.111	0.750909	ns
Candidatus_Saccharibacteria	0.124938	0.11798	0.0755305	0.0773117			Crenarchaeota	23	0.485	0.903864	ns		Crenarchaeota	0	0.0159	0.636	ns
Synergistetes	0.109518	0.0833243	0.0581519	0.0555373			Cyanobacteria	25	0.31	0.668947	ns		Cyanobacteria	15	0.286	0.750909	ns
Elusimicrobia	0.0474474	0.0681406	0.226531	0.399891			Deferribacteres	16	0.81	0.985051	ns		Deferribacteres	11	0.905	0.978378	ns
Kiritimatiellaeota	0.0612241	0.0532159	0.406841	0.288966			Deinococcus_Thermus	9	0.18	0.527143	ns		Deinococcus_Thermus	8	0.73	0.978378	ns
Crenarchaeota	0.0629177	0.0512237	0.0554064	0.0304773			Dictyoglomi	23	0.485	0.903864	ns		Elusimicrobia	14	0.413	0.750909	ns
Aquificae	0.0511886	0.0474418	0.0302604	0.0267042			Elusimicrobia	25	0.31	0.668947	ns		Euryarchaeota	5	0.286	0.750909	ns
Chlamydiae	0.0508853	0.0472505	0.0767978	0.0545621			Euryarchaeota	4	0.026	0.355333	ns		Fibrobacteres	6	0.413	0.750909	ns
Gemmatimonadetes	0.054222	0.04635	0.0159112	0.0147667			Fibrobacteres	28	0.132	0.416308	ns		Firmicutes	15	0.286	0.750909	ns
Deferribacteres	0.0430363	0.0410149	0.032894	0.0339755			Firmicutes	7	0.0931	0.416308	ns		Fusobacteria	6	0.413	0.750909	ns
Nitrospirae	0.0459813	0.0398894	0.0166363	0.0164421			Fusobacteria	15	0.699	0.985051	ns		Gemmatimonadetes	6	0.413	0.750909	ns
Armatimonadetes	0.0381323	0.033924	0.134463	0.126437			Gemmatimonadetes	12.5	0.423	0.86715	ns		Ignavibacteriae	3	0.111	0.750909	ns
Thaumarchaeota	0.0352633	0.0288703	0.00219035	0.0018795			Ignavibacteriae	14.5	0.63	0.956667	ns		Kiritimatiellaeota	4	0.19	0.750909	ns
Thermodesulfobacteria	0.0334559	0.0286002	0.0247888	0.0639568			Kiritimatiellaeota	11	0.297	0.668947	ns		Lentisphaerae	9	0.905	0.978378	ns
Dictyoglomi	0.0182257	0.0206313	0.000707883	0.000606655			Lentisphaerae	19	0.937	0.985051	ns		Nitrospirae	10	1	1	ns
Ignavibacteriae	0.0200836	0.0189092	0.0136499	0.00862358			Nitrospirae	8	0.132	0.416308	ns		Planctomycetes	6	0.413	0.750909	ns
Balneolaeota	0.0147878	0.0150486	0.00301872	0.002832			Planctomycetes	8	0.132	0.416308	ns		Proteobacteria	8	0.73	0.978378	ns
Candidatus_Gracilibacteria	0.0113626	0.0106139	0.00740158	0.00699922			Proteobacteria	1	0.00433	0.17753	ns		Spirochaetes	13	0.556	0.966957	ns
Chrysiogenetes	0.01135	0.01022	0.00601163	0.00347835			Spirochaetes	17	0.937	0.985051	ns		Synergistetes	9	0.905	0.978378	ns
Calditrichaeota	0.0111477	0.0100624	0.00865597	0.0522801			Synergistetes	6	0.0649	0.416308	ns		Tenericutes	9	0.905	0.978378	ns
candidate_division_Zixibacteria	0.00639542	0.00588661	0.00190634	0.00188517			Tenericutes	15	0.699	0.985051	ns		Thaumarchaeota	6	0.413	0.750909	ns
Candidatus_Bipolaricaulota	0.00625638	0.00496366	0.00354802	0.00493262			Thaumarchaeota	21.5	0.63	0.956667	ns		Thermodesulfobacteria	16	0.19	0.750909	ns
Coprothermobacterota	0.002452	0.00244244	0.00314782	0.00503751			Thermodesulfobacteria	7.5	0.108	0.416308	ns		Thermotogae	4	0.19	0.750909	ns
Candidatus_Geothermarchaeota	0.000581401	0.000551518	0.00265725	0.00374766			Thermotogae	18	1	1	ns		Verrucomicrobia	6	0.413	0.750909	ns
							Verrucomicrobia	11	0.31	0.668947	ns
														Pooled
Cattle- Metagenome			Buffalo- Metagenome					Cattle- Metatranscriptome			Buffalo- Metatranscriptome			Metagenome			Metatranscriptome
Firmicutes	Bacteroidetes	F/B Ratio	Firmicutes	Bacteroidetes	F/B Ratio			Firmicutes	Bacteroidetes	F/B Ratio	Firmicutes	Bacteroidetes	F/B Ratio	Firmicutes	Bacteroidetes	F/B Ratio	Firmicutes	Bacteroidetes	F/B Ratio
20.58	33.65	0.61	18.22	45.55	0.4			16.67	35.75	0.47	12.27	45.84	0.27	20.58	33.65	0.61	16.67	35.75	0.47
21.94	30.76	0.71	17.45	35.46	0.49			14	33.49	0.42	24.02	35.53	0.68	21.94	30.76	0.71	14	33.49	0.42
21.49	32.12	0.67	17.57	39.27	0.45			20.43	35.48	0.58	37.97	28.72	1.32	21.49	32.12	0.67	20.43	35.48	0.58
22.8	31.97	0.71	22	30.98	0.71			21.56	29.74	0.72	31.24	32.02	0.98	22.8	31.97	0.71	21.56	29.74	0.72
23.29	31.56	0.74	21.83	38	0.57			17.36	40.57	0.43				23.29	31.56	0.74	17.36	40.57	0.43
28.02	23.4	1.2	22.15	34.97	0.63			18.004	35.006	0.524	26.375	35.5275	0.8125	28.02	23.4	1.2	12.27	45.84	0.27
23.02	30.5767	0.773333	19.87	37.3717	0.541667			P	0.208					18.22	45.55	0.4	24.02	35.53	0.68
P	0.042													17.45	35.46	0.49	37.97	28.72	1.32
														17.57	39.27	0.45	31.24	32.02	0.98
														22	30.98	0.71			0.652222
Correlation of Bacteroidetes and Firmicutes								Correlation of Bacteroidetes and Firmicutes						21.83	38	0.57
Metagenome								Metatranscriptomics						22.15	34.97	0.63
																0.6575
Pearson r								Pearson r							P	0.947
r	-0.8168							r	-0.6976
95% confidence interval	-0.9469 to -0.4572							95% confidence interval	-0.9306 to -0.06247
R squared	0.6672							R squared	0.4867
P value								P value
P (two-tailed)	0.0012							P (two-tailed)	0.0367
P value summary	**							P value summary	*
Significant? (alpha = 0.05)	Yes							Significant? (alpha = 0.05)	Yes
Number of XY Pairs	12							Number of XY Pairs	9

## Sheet: Abundance-Order
	Metagenome		Metatranscriptome					Metagenome						Metatranscriptome
Order	Cattle	Buffalo	Cattle	Buffalo				The significance was analysed using Wilcoxon rank sum test with Benjamini-Hochberg correction (FDR)
Bacteroidales	25.8033	33.5649	31.0469	33.0814				Order	statistic	p	p.adj	p.adj.signif		Order	statistic	p	p.adj	p.adj.signif
Clostridiales	13.9177	11.7248	14.7868	20.5438				Acholeplasmatales	10	0.24	0.460909	ns		Acholeplasmatales	7	0.556	0.894895	ns
Fibrobacterales	6.95964	8.07708	4.73063	3.82192				Acidaminococcales	7	0.0931	0.342041	ns		Acidaminococcales	16	0.19	0.698043	ns
Bacillales	4.4094	3.7433	1.35397	1.20732				Acidiferrobacterales	12	0.394	0.594518	ns		Acidiferrobacterales	1	0.0317	0.595256	ns
Nostocales	1.89027	3.42511	0.0528806	0.0599306				Acidilobales	22	0.589	0.731919	ns		Acidimicrobiales	11	0.905	0.968006	ns
Flavobacteriales	2.94878	2.77395	1.5339	1.26595				Acidimicrobiales	9	0.18	0.411081	ns		Acidithiobacillales	8	0.73	0.968006	ns
Cytophagales	2.39617	2.19404	1.6515	1.35996				Acidithiobacillales	22	0.575	0.731919	ns		Acidobacteriales	11	0.905	0.968006	ns
Lactobacillales	2.52074	2.16059	0.71874	0.638899				Acidobacteriales	6	0.0649	0.342041	ns		Acidothermales	6	0.413	0.758663	ns
Burkholderiales	2.59048	2.01653	0.898867	0.737099				Actinomycetales	8	0.132	0.359806	ns		Actinomycetales	9	0.905	0.968006	ns
Enterobacterales	2.10414	1.85818	0.678609	0.580809				Actinopolysporales	10.5	0.261	0.495607	ns		Actinopolysporales	4	0.19	0.698043	ns
Rhizobiales	2.22171	1.80657	0.778854	0.679757				Aeromonadales	29	0.0931	0.342041	ns		Aeromonadales	10	1	1	ns
Pseudomonadales	1.86944	1.35692	0.634558	0.364949				Alteromonadales	21	0.699	0.831908	ns		Alteromonadales	16	0.19	0.698043	ns
Micrococcales	1.72557	1.32383	1.05381	0.666885				Anaerolineales	7	0.0921	0.342041	ns		Anaerolineales	3	0.111	0.6253	ns
Corynebacteriales	1.52512	1.17475	0.718171	0.507233				Aquificales	13	0.485	0.635388	ns		Aquificales	11	0.905	0.968006	ns
Streptomycetales	1.24149	0.921278	0.302816	0.251033				Ardenticatenales	10	0.229	0.460909	ns		Ardenticatenales	8	0.73	0.968006	ns
Campylobacterales	0.932584	0.806308	0.0881496	0.113965				Bacillales	11	0.31	0.5239	ns		Bacillales	8	0.73	0.968006	ns
Sphingomonadales	0.999084	0.784309	0.30199	0.2446				Bacteriovoracales	16.5	0.873	0.970638	ns		Bacteriovoracales	17	0.111	0.6253	ns
Selenomonadales	0.525714	0.713484	0.582281	2.9254				Bacteroidales	31	0.0411	0.342041	ns		Bacteroidales	11	0.905	0.968006	ns
Rhodobacterales	0.880738	0.705579	0.437995	0.359239				Bacteroidetes_Order_II__Incertae_sedis	8	0.132	0.359806	ns		Bacteroidetes_Order_II__Incertae_sedis	9	0.905	0.968006	ns
Sphingobacteriales	0.72917	0.697188	0.958783	0.955944				Bdellovibrionales	14	0.589	0.731919	ns		Bdellovibrionales	9	0.905	0.968006	ns
Mycoplasmatales	0.775412	0.671395	0.215237	0.194529				Bifidobacteriales	6	0.0649	0.342041	ns		Bifidobacteriales	8	0.73	0.968006	ns
Methanobacteriales	0.952689	0.6712	11.3595	7.80876				Brachyspirales	20	0.818	0.921613	ns		Brachyspirales	5	0.286	0.758663	ns
Xanthomonadales	0.849674	0.661033	0.19764	0.15957				Bradymonadales	13	0.485	0.635388	ns		Bradymonadales	6	0.413	0.758663	ns
Chitinophagales	0.573409	0.554321	0.308819	0.423041				Bryobacterales	10	0.24	0.460909	ns		Bryobacterales	10	1	1	ns
Desulfovibrionales	0.710283	0.551427	1.11452	1.28892				Burkholderiales	8	0.132	0.359806	ns		Burkholderiales	6	0.413	0.758663	ns
Alteromonadales	0.549845	0.540166	0.103909	0.145394				Caldilineales	10	0.229	0.460909	ns		Caldilineales	10	1	1	ns
Rhodospirillales	0.634651	0.514859	0.244788	0.204916				Calditrichales	4	0.0301	0.342041	ns		Calditrichales	10	1	1	ns
Fusobacteriales	0.590415	0.499305	0.0459737	0.0372912				Campylobacterales	16	0.818	0.921613	ns		Campylobacterales	16	0.19	0.698043	ns
Spirochaetales	0.531041	0.462153	0.933487	1.24498				Candidatus_Babeliales	26.5	0.199	0.442513	ns		Candidatus_Babeliales	9	0.905	0.968006	ns
Erysipelotrichales	0.510964	0.447694	0.140085	0.124587				Candidatus_Brocadiales	8	0.132	0.359806	ns		Candidatus_Brocadiales	6	0.413	0.758663	ns
Coriobacteriales	0.563336	0.416744	5.34645	4.43616				Candidatus_Nanopelagicales	17	0.936	0.977488	ns		Candidatus_Nanopelagicales	7	0.556	0.894895	ns
Myxococcales	0.523832	0.408183	0.197819	0.156847				Cardiobacteriales	12.5	0.423	0.627079	ns		Cardiobacteriales	6	0.413	0.758663	ns
Entomoplasmatales	0.459561	0.398515	0.116025	0.0995631				Catenulisporales	12	0.394	0.594518	ns		Catenulisporales	2	0.0635	0.596194	ns
Aeromonadales	0.305447	0.392994	0.10167	0.10841				Caulobacterales	13	0.485	0.635388	ns		Caulobacterales	4	0.19	0.698043	ns
Propionibacteriales	0.529215	0.388251	2.08543	0.71781				Cellvibrionales	7	0.0931	0.342041	ns		Cellvibrionales	12	0.73	0.968006	ns
Eggerthellales	0.591868	0.375543	1.82994	1.24944				Chitinophagales	14	0.589	0.731919	ns		Chitinophagales	19	0.0317	0.595256	ns
Oceanospirillales	0.423101	0.369547	0.522344	0.327694				Chlamydiales	17.5	1	1	ns		Chlamydiales	7	0.556	0.894895	ns
Neisseriales	0.413844	0.330754	0.198264	0.417313				Chlorobiales	8	0.132	0.359806	ns		Chlorobiales	5	0.286	0.758663	ns
Desulfuromonadales	0.416528	0.330596	0.332711	0.302403				Chloroflexales	8	0.132	0.359806	ns		Chloroflexales	8	0.73	0.968006	ns
Vibrionales	0.321193	0.330498	0.0523459	0.0487969				Chromatiales	7	0.0931	0.342041	ns		Chromatiales	16	0.19	0.698043	ns
Synechococcales	0.363713	0.321122	0.169218	0.165786				Chroococcales	24	0.394	0.594518	ns		Chroococcales	8	0.73	0.968006	ns
Victivallales	0.281703	0.282864	0.48856	0.467649				Chroococcidiopsidales	10	0.24	0.460909	ns		Chrysiogenales	3	0.111	0.6253	ns
Chromatiales	0.338696	0.282341	0.183617	0.377092				Chrysiogenales	12	0.394	0.594518	ns		Chthonomonadales	9	0.905	0.968006	ns
Thermoanaerobacterales	0.309113	0.266459	0.259235	0.182606				Chthonomonadales	17	0.937	0.977488	ns		Clostridiales	15	0.286	0.758663	ns
Bifidobacteriales	0.332456	0.254869	0.120344	0.122248				Clostridiales	4	0.026	0.342041	ns		Coprothermobacterales	19	0.0317	0.595256	ns
Tissierellales	0.287237	0.247974	0.131055	0.0982949				Coriobacteriales	8	0.132	0.359806	ns		Coriobacteriales	4	0.19	0.698043	ns
Pasteurellales	0.301669	0.243389	0.0711783	0.0538332				Corynebacteriales	7	0.0931	0.342041	ns		Corynebacteriales	6	0.413	0.758663	ns
Pseudonocardiales	0.301268	0.229611	0.0921814	0.066101				Cytophagales	8	0.132	0.359806	ns		Cytophagales	2	0.0635	0.596194	ns
Acholeplasmatales	0.279337	0.225026	0.0528439	0.0384893				Deferribacterales	13	0.485	0.635388	ns		Deferribacterales	11.5	0.806	0.968006	ns
Desulfobacterales	0.261349	0.213352	0.189989	0.119492				Dehalococcoidales	5.5	0.0542	0.342041	ns		Dehalococcoidales	9	0.905	0.968006	ns
Caulobacterales	0.272404	0.213255	0.118894	0.0640584				Deinococcales	9	0.18	0.411081	ns		Deinococcales	9	0.905	0.968006	ns
Actinomycetales	0.269374	0.210749	0.17637	0.18177				Desulfarculales	7	0.0931	0.342041	ns		Desulfarculales	4	0.19	0.698043	ns
Nitrosomonadales	0.237577	0.2031	0.0929891	0.0998893				Desulfobacterales	7.5	0.109	0.359806	ns		Desulfobacterales	1	0.0317	0.595256	ns
Micromonosporales	0.26687	0.19899	0.0699759	0.0611622				Desulfovibrionales	6	0.0649	0.342041	ns		Desulfovibrionales	6	0.413	0.758663	ns
Chroococcales	0.173776	0.181575	0.0316939	0.0236667				Desulfurobacteriales	6	0.0646	0.342041	ns		Desulfurellales	4	0.19	0.698043	ns
Thiotrichales	0.190352	0.181174	0.0344452	0.0487603				Desulfuromonadales	7	0.0931	0.342041	ns		Desulfurobacteriales	7	0.556	0.894895	ns
Opitutales	0.20531	0.173415	0.0719401	0.0654791				Dictyoglomales	23	0.485	0.635388	ns		Desulfuromonadales	9	0.905	0.968006	ns
Chlorobiales	0.189107	0.164672	0.0840146	0.0701405				Eggerthellales	6	0.0649	0.342041	ns		Eggerthellales	0	0.0159	0.595256	ns
Veillonellales	0.196994	0.163614	0.140645	0.642779				Egibacterales	11	0.296	0.5239	ns		Egibacterales	6	0.413	0.758663	ns
Rickettsiales	0.176516	0.162154	0.0620111	0.113209				Egicoccales	9.5	0.199	0.442513	ns		Egicoccales	9	0.905	0.968006	ns
Rhodocyclales	0.19781	0.155575	0.0477061	0.0401326				Elusimicrobiales	20	0.818	0.921613	ns		Elusimicrobiales	11	0.905	0.968006	ns
Deinococcales	0.199139	0.154444	0.103857	0.100051				Emcibacterales	17.5	1	1	ns		Emcibacterales	7	0.539	0.894895	ns
Marinilabiliales	0.169985	0.152036	0.0488535	0.0308098				Endomicrobiales	23	0.485	0.635388	ns		Endomicrobiales	17	0.111	0.6253	ns
Verrucomicrobiales	0.177263	0.151927	0.131959	0.100972				Enterobacterales	12	0.394	0.594518	ns		Enterobacterales	6	0.413	0.758663	ns
Cellvibrionales	0.165474	0.148619	0.0360125	0.0650218				Entomoplasmatales	16	0.818	0.921613	ns		Entomoplasmatales	10	1	1	ns
Acidobacteriales	0.160299	0.136616	0.0453908	0.091411				Erysipelotrichales	11	0.31	0.5239	ns		Erysipelotrichales	8	0.73	0.968006	ns
Acidaminococcales	0.200246	0.136276	0.100809	0.234085				Euzebyales	12	0.394	0.594518	ns		Euzebyales	12	0.73	0.968006	ns
Streptosporangiales	0.16701	0.122108	0.0730897	0.054318				Fibrobacterales	26	0.24	0.460909	ns		Fibrobacterales	6	0.413	0.758663	ns
Legionellales	0.125638	0.118898	0.0481857	0.0469859				Fimbriimonadales	18	1	1	ns		Fimbriimonadales	9	0.905	0.968006	ns
Bacteroidetes_Order_II__Incertae_sedis	0.147251	0.117767	0.0869105	0.0869783				Flavobacteriales	18	1	1	ns		Flavobacteriales	2	0.0635	0.596194	ns
Methylococcales	0.110445	0.0976404	0.0277494	0.0393491				Frankiales	8	0.132	0.359806	ns		Frankiales	11	0.905	0.968006	ns
Oscillatoriales	0.100427	0.095573	0.0369854	0.0757318				Fusobacteriales	15	0.699	0.831908	ns		Fusobacteriales	8	0.73	0.968006	ns
Brachyspirales	0.109075	0.0930192	0.0264414	0.0183987				Gemmatales	13	0.485	0.635388	ns		Gemmatales	16	0.19	0.698043	ns
Halanaerobiales	0.101202	0.0907937	0.0956807	0.0554704				Gemmatimonadales	8	0.132	0.359806	ns		Gemmatimonadales	8	0.73	0.968006	ns
Synergistales	0.119896	0.0900276	0.062018	0.0597263				Geodermatophilales	7	0.0921	0.342041	ns		Geodermatophilales	5	0.286	0.758663	ns
Methanomassiliicoccales	0.151388	0.0887993	2.80267	1.45065				Gloeobacterales	15	0.687	0.831908	ns		Gloeobacterales	9	0.905	0.968006	ns
Planctomycetales	0.11003	0.0880332	0.0688882	0.0571227				Glycomycetales	8	0.132	0.359806	ns		Halanaerobiales	6	0.413	0.758663	ns
Thermales	0.0990851	0.0783774	0.0421163	0.0358157				Halanaerobiales	18	1	1	ns		Halobacteriales	11	0.905	0.968006	ns
Thermotogales	0.0783299	0.07344	0.0880464	0.0512541				Halobacteriales	13.5	0.521	0.6773	ns		Haloferacales	8	0.73	0.968006	ns
Gemmatales	0.0876006	0.0731239	0.0422747	0.0717045				Haloferacales	12	0.394	0.594518	ns		Holosporales	15	0.286	0.758663	ns
Pelagibacterales	0.082135	0.0675177	0.00864172	0.00752409				Holosporales	19.5	0.873	0.970638	ns		Hydrogenophilales	11	0.905	0.968006	ns
Pirellulales	0.0805577	0.0649639	0.150062	0.118611				Hydrogenophilales	27.5	0.148	0.3874	ns		Ignavibacteriales	3	0.111	0.6253	ns
Methanosarcinales	0.0842382	0.0606346	0.34744	0.182014				Ignavibacteriales	17	0.936	0.977488	ns		Immundisolibacterales	8	0.73	0.968006	ns
Rubrobacterales	0.0781639	0.0581659	0.0533831	0.0449677				Immundisolibacterales	10	0.229	0.460909	ns		Isosphaerales	3	0.111	0.6253	ns
Isosphaerales	0.0697511	0.0532164	0.0277792	0.021112				Isosphaerales	9	0.18	0.411081	ns		Jiangellales	8	0.73	0.968006	ns
Gemmatimonadales	0.0593597	0.0500788	0.0169691	0.0158805				Jiangellales	5	0.0411	0.342041	ns		Kineosporiales	3	0.111	0.6253	ns
Methanococcales	0.0585157	0.048352	0.00660635	0.00361571				Kineosporiales	11	0.297	0.5239	ns		Kiritimatiellales	4	0.19	0.698043	ns
Halobacteriales	0.058571	0.0477439	0.0133917	0.0133348				Kiritimatiellales	11	0.297	0.5239	ns		Kosmotogales	11	0.905	0.968006	ns
Saprospirales	0.0524829	0.047294	0.0661139	0.0431142				Kosmotogales	19	0.937	0.977488	ns		Ktedonobacterales	5	0.286	0.758663	ns
Methanomicrobiales	0.0406247	0.0457617	1.76909	1.60553				Ktedonobacterales	0.5	0.0063	0.342041	ns		Lactobacillales	7	0.556	0.894895	ns
Leptospirales	0.0516526	0.0453117	0.0638904	0.0490346				Lactobacillales	13	0.485	0.635388	ns		Legionellales	9	0.905	0.968006	ns
Deferribacterales	0.0471142	0.0443145	0.0350809	0.0365382				Legionellales	17.5	1	1	ns		Leptospirales	6	0.413	0.758663	ns
Syntrophobacterales	0.0505595	0.0440713	0.0343076	0.140391				Leptospirales	11	0.31	0.5239	ns		Limnochordales	8	0.73	0.968006	ns
Nitrospirales	0.0503382	0.0430984	0.0177424	0.0176822				Limnochordales	6	0.0651	0.342041	ns		Magnetococcales	9	0.905	0.968006	ns
Frankiales	0.0576855	0.0428309	0.0295966	0.0301269				Marinilabiliales	3	0.0152	0.342041	ns		Marinilabiliales	0	0.0159	0.595256	ns
Haloferacales	0.0517495	0.0427701	0.0104453	0.00995083				Mariprofundales	14	0.572	0.731919	ns		Mariprofundales	9	0.905	0.968006	ns
Endomicrobiales	0.0268572	0.0422715	0.0733008	0.213629				Methanobacteriales	10	0.24	0.460909	ns		Mesoaciditogales	12	0.73	0.968006	ns
Sedimentisphaerales	0.0470588	0.041177	0.0191582	0.0161335				Methanococcales	20	0.818	0.921613	ns		Methanobacteriales	4	0.19	0.698043	ns
Anaerolineales	0.0557207	0.0399001	0.0901529	0.063342				Methanomassiliicoccales	5	0.0411	0.342041	ns		Methanocellales	6	0.413	0.758663	ns
Aquificales	0.0429908	0.039134	0.0294796	0.0264654				Methanomicrobiales	17	0.937	0.977488	ns		Methanococcales	0	0.0159	0.595256	ns
Sulfolobales	0.0485255	0.0385381	0.00166134	0.001253				Methanosarcinales	13	0.485	0.635388	ns		Methanomassiliicoccales	4	0.19	0.698043	ns
Bradymonadales	0.0459657	0.0381003	0.0232863	0.0188377				Methylococcales	7	0.0931	0.342041	ns		Methanomicrobiales	6	0.413	0.758663	ns
Bdellovibrionales	0.0366121	0.0357289	0.01883	0.0126001				Micrococcales	7	0.0931	0.342041	ns		Methanosarcinales	2	0.0635	0.596194	ns
Nautiliales	0.0373869	0.0341358	0.00789824	0.00346328				Micromonosporales	9	0.18	0.411081	ns		Methylacidiphilales	6	0.413	0.758663	ns
Thermoplasmatales	0.0493142	0.0335156	0.0528508	0.0417453				Mycoplasmatales	16	0.818	0.921613	ns		Methylococcales	10	1	1	ns
Petrotogales	0.0375668	0.032713	0.0254915	0.0149506				Myxococcales	9	0.18	0.411081	ns		Micrococcales	3	0.111	0.6253	ns
Thermosediminibacterales	0.0415656	0.0325549	0.0182197	0.0139019				Nakamurellales	9	0.18	0.411081	ns		Micromonosporales	7	0.556	0.894895	ns
Kiritimatiellales	0.0380926	0.031351	0.391796	0.283632				Natranaerobiales	14	0.589	0.731919	ns		Mycoplasmatales	10	1	1	ns
Elusimicrobiales	0.0248647	0.0309618	0.168176	0.216269				Natrialbales	12	0.394	0.594518	ns		Myxococcales	4	0.19	0.698043	ns
Thermodesulfobacteriales	0.0366259	0.030901	0.0264369	0.0687808				Nautiliales	20	0.818	0.921613	ns		Nakamurellales	9	0.905	0.968006	ns
Natrialbales	0.0381756	0.0308159	0.00993132	0.00896916				Neisseriales	4	0.026	0.342041	ns		Natranaerobiales	6	0.413	0.758663	ns
Thermococcales	0.0355882	0.0296849	0.00591795	0.00453336				Nevskiales	13	0.47	0.635388	ns		Natrialbales	10	1	1	ns
Chlamydiales	0.0307868	0.0282864	0.0439842	0.0287214				Nitrosomonadales	4	0.026	0.342041	ns		Nautiliales	12	0.73	0.968006	ns
Holosporales	0.0258194	0.0271189	0.0246149	0.0364986				Nitrosopumilales	19	0.936	0.977488	ns		Neisseriales	10	1	1	ns
Chloroflexales	0.0310497	0.0260488	0.00899968	0.00778628				Nitrospirales	12	0.378	0.594518	ns		Nevskiales	6	0.413	0.758663	ns
Acidimicrobiales	0.0310497	0.0254894	0.039544	0.0718996				Nostocales	26	0.24	0.460909	ns		Nitrosomonadales	9	0.905	0.968006	ns
Acidiferrobacterales	0.0290019	0.0248448	0.0297664	0.013847				Oceanospirillales	6	0.0649	0.342041	ns		Nitrospirales	10	1	1	ns
Nevskiales	0.0291264	0.0245043	0.0156772	0.01328				Opitutales	11	0.31	0.5239	ns		Nostocales	14	0.413	0.758663	ns
Bacteriovoracales	0.0259578	0.0243341	0.0123522	0.0178133				Orbales	24	0.394	0.594518	ns		Oceanospirillales	7	0.556	0.894895	ns
Candidatus_Nanopelagicales	0.0256395	0.0242125	0.00482568	0.00374985				Oscillatoriales	19	0.937	0.977488	ns		Opitutales	9	0.905	0.968006	ns
Acidithiobacillales	0.0265666	0.0238841	0.00603268	0.00530467				Parachlamydiales	12.5	0.423	0.627079	ns		Oscillatoriales	10	1	1	ns
Dictyoglomales	0.0199526	0.022291	0.000754945	0.000652413				Pasteurellales	13	0.485	0.635388	ns		Parachlamydiales	7	0.556	0.894895	ns
Parachlamydiales	0.0239238	0.0215735	0.0276324	0.0213528				Pelagibacterales	18	1	1	ns		Pasteurellales	4	0.19	0.698043	ns
Orbales	0.0230659	0.0209898	0.0006884	0.00135056				Petrotogales	13	0.485	0.635388	ns		Pelagibacterales	8	0.73	0.968006	ns
Ignavibacteriales	0.0219866	0.0204304	0.0145574	0.00927402				Phycisphaerales	10	0.229	0.460909	ns		Petrotogales	8	0.73	0.968006	ns
Bryobacterales	0.0257087	0.0204183	0.0130291	0.00939902				Pirellulales	6	0.0649	0.342041	ns		Phycisphaerales	3	0.111	0.6253	ns
Ardenticatenales	0.0232319	0.0195913	0.01179	0.00890818				Planctomycetales	9	0.18	0.411081	ns		Pirellulales	5	0.286	0.758663	ns
Desulfarculales	0.0264559	0.0194211	0.00829981	0.00659425				Pleurocapsales	15	0.699	0.831908	ns		Planctomycetales	5	0.286	0.758663	ns
Nakamurellales	0.0258886	0.0191292	0.00998869	0.0105423				Propionibacteriales	6	0.0649	0.342041	ns		Pleurocapsales	12	0.73	0.968006	ns
Kosmotogales	0.018901	0.0189103	0.0204593	0.023682				Pseudomonadales	3	0.0152	0.342041	ns		Propionibacteriales	3	0.111	0.6253	ns
Pleurocapsales	0.0219174	0.0187279	0.00338693	0.0034023				Pseudonocardiales	7	0.0931	0.342041	ns		Pseudomonadales	3	0.111	0.6253	ns
Gloeobacterales	0.0205061	0.0182779	0.0176207	0.0160603				Puniceicoccales	21.5	0.63	0.777153	ns		Pseudonocardiales	5	0.286	0.758663	ns
Nitrosopumilales	0.0215023	0.0175604	0.000936224	0.000972523				Rhizobiales	7	0.0931	0.342041	ns		Puniceicoccales	13	0.556	0.894895	ns
Silvanigrellales	0.0206998	0.0171105	0.00125518	0.00103654				Rhodobacterales	7	0.0931	0.342041	ns		Rhizobiales	6	0.413	0.758663	ns
Limnochordales	0.0203539	0.0141675	0.00787989	0.00688692				Rhodocyclales	11	0.31	0.5239	ns		Rhodobacterales	6	0.413	0.758663	ns
Geodermatophilales	0.0197312	0.0136689	0.0135317	0.00841735				Rhodospirillales	7	0.0931	0.342041	ns		Rhodocyclales	6	0.413	0.758663	ns
Phycisphaerales	0.0198834	0.013219	0.00616807	0.00341755				Rickettsiales	19	0.937	0.977488	ns		Rhodospirillales	6	0.413	0.758663	ns
Jiangellales	0.0202985	0.0130001	0.00454344	0.00369193				Rubrobacterales	8.5	0.149	0.3874	ns		Rickettsiales	15	0.286	0.758663	ns
Fimbriimonadales	0.0150959	0.0128177	0.128042	0.121635				Salinisphaerales	6	0.0651	0.342041	ns		Rubrobacterales	6	0.413	0.758663	ns
Mariprofundales	0.0151236	0.0128177	0.175806	0.154223				Saprospirales	10	0.24	0.460909	ns		Saprospirales	4	0.19	0.698043	ns
Sphaerobacterales	0.0150406	0.0127933	0.0187612	0.0330719				Sedimentisphaerales	8.5	0.149	0.3874	ns		Sedimentisphaerales	9	0.905	0.968006	ns
Cardiobacteriales	0.0157462	0.012696	0.0205143	0.01942				Selenomonadales	31	0.0411	0.342041	ns		Selenomonadales	18	0.0635	0.596194	ns
Tepidiformales	0.0168117	0.0124042	0.00781564	0.00736251				Silvanigrellales	20	0.809	0.921613	ns		Solirubrobacterales	3	0.111	0.6253	ns
Desulfurellales	0.0114292	0.0118691	0.00522955	0.00307305				Solirubrobacterales	15	0.699	0.831908	ns		Sphaerobacterales	15	0.286	0.758663	ns
Euzebyales	0.0133525	0.0114435	0.00427267	0.00892953				Sphaerobacterales	9	0.173	0.411081	ns		Sphingobacteriales	9	0.905	0.968006	ns
Emcibacterales	0.0128682	0.0113948	0.017786	0.013283				Sphingobacteriales	3	0.0152	0.342041	ns		Sphingomonadales	6	0.413	0.758663	ns
Chrysiogenales	0.0124254	0.0110422	0.0064113	0.00374071				Sphingomonadales	8	0.132	0.359806	ns		Spirochaetales	14	0.413	0.758663	ns
Calditrichales	0.012204	0.0108719	0.00923145	0.0562234				Spirochaetales	10	0.24	0.460909	ns		Sporichthyales	1	0.0317	0.595256	ns
Candidatus_Brocadiales	0.0136292	0.0106287	0.0254708	0.0120331				Streptomycetales	7	0.0931	0.342041	ns		Streptomycetales	6	0.413	0.758663	ns
Catenulisporales	0.0130481	0.0101909	0.0049473	0.00285355				Streptosporangiales	11	0.31	0.5239	ns		Streptosporangiales	5	0.286	0.758663	ns
Caldilineales	0.0135877	0.00997199	0.00360951	0.00364315				Sulfolobales	23	0.485	0.635388	ns		Synechococcales	11	0.905	0.968006	ns
Immundisolibacterales	0.0113323	0.00941258	0.00575273	0.00513699				Synechococcales	5	0.0411	0.342041	ns		Synergistales	9	0.905	0.968006	ns
Natranaerobiales	0.0104191	0.00929097	0.0221435	0.0341084				Synergistales	6	0.0649	0.342041	ns		Syntrophobacterales	15	0.286	0.758663	ns
Chthonomonadales	0.00870333	0.00853699	0.00405697	0.0039846				Syntrophobacterales	13	0.485	0.635388	ns		Tepidiformales	8	0.73	0.968006	ns
Candidatus_Babeliales	0.00772092	0.00830594	0.00331579	0.00485956				Tepidiformales	5	0.0411	0.342041	ns		Thermales	7	0.556	0.894895	ns
Puniceicoccales	0.0104191	0.00826945	0.0114183	0.0153348				Thermales	6	0.0649	0.342041	ns		Thermoanaerobacterales	2	0.0635	0.596194	ns
Trueperales	0.0110002	0.00823297	0.00495878	0.00365839				Thermoanaerobacterales	11	0.31	0.5239	ns		Thermococcales	7	0.556	0.894895	ns
Ktedonobacterales	0.0113185	0.00780734	0.0485024	0.0328585				Thermococcales	8	0.132	0.359806	ns		Thermodesulfobacteriales	15.5	0.219	0.758663	ns
Egicoccales	0.0107373	0.007102	0.00329973	0.00415837				Thermodesulfobacteriales	5	0.045	0.342041	ns		Thermomicrobiales	2	0.0635	0.596194	ns
Egibacterales	0.00812218	0.00699255	0.0168979	0.0121032				Thermoplasmatales	5	0.0411	0.342041	ns		Thermoplasmatales	5	0.286	0.758663	ns
Methylacidiphilales	0.00784545	0.00640883	0.00269394	0.00259746				Thermosediminibacterales	3	0.0152	0.342041	ns		Thermoproteales	0	0.0159	0.595256	ns
Thermoproteales	0.008731	0.0061048	0.0345783	0.017228				Thermotogales	13	0.47	0.635388	ns		Thermosediminibacterales	6	0.413	0.758663	ns
Hydrogenophilales	0.00521646	0.00591023	0.00390552	0.0241881				Thiotrichales	19	0.937	0.977488	ns		Thermotogales	2	0.0635	0.596194	ns
Kineosporiales	0.00731965	0.0050468	0.00294406	0.00171944				Tissierellales	12	0.394	0.594518	ns		Thiotrichales	14	0.413	0.758663	ns
Thermomicrobiales	0.00720896	0.00470629	0.0142682	0.00726801				Trueperales	8	0.128	0.359806	ns		Tissierellales	2	0.0635	0.596194	ns
Mesoaciditogales	0.00477368	0.00451172	0.00842143	0.0086399				Veillonellales	8	0.132	0.359806	ns		Veillonellales	15	0.286	0.758663	ns
Sporichthyales	0.00539634	0.00446307	0.00332956	0.00200297				Verrucomicrobiales	12	0.394	0.594518	ns		Verrucomicrobiales	6	0.413	0.758663	ns
Acidothermales	0.00529948	0.00380638	0.0027123	0.00173164				Vibrionales	25	0.31	0.5239	ns		Vibrionales	7	0.556	0.894895	ns
Coprothermobacterales	0.00268433	0.00263893	0.0033571	0.00541747				Victivallales	19	0.937	0.977488	ns		Victivallales	9	0.905	0.968006	ns
								Xanthomonadales	9	0.18	0.411081	ns		Xanthomonadales	6	0.413	0.758663	ns

## Sheet: Abundance-Family
	Metagenome		Metatranscriptome				Metagenome						Metatranscriptome
Family	Cattle	Buffalo	Cattle	Buffalo			The significance was analysed using Wilcoxon rank sum test with Benjamini-Hochberg correction (FDR)
Prevotellaceae	16.5946	24.9506	23.9783	28.1263			Family	statistic	p	p.adj	p.adj.signif		Family	statistic	p	p.adj	p.adj.signif
Fibrobacteraceae	7.54161	8.77732	5.15259	4.16671			Acaryochloridaceae	26	0.228	0.51	ns		Acaryochloridaceae	18	0.0635	0.600043	ns
Lachnospiraceae	4.23207	4.06677	3.55738	2.92785			Acetobacteraceae	10	0.24	0.51	ns		Acetobacteraceae	6	0.413	0.832697	ns
Bacteroidaceae	2.94328	3.36224	1.74127	1.74819			Acholeplasmataceae	10	0.24	0.51	ns		Acholeplasmataceae	7	0.556	0.890077	ns
Clostridiaceae	3.04657	2.59792	1.08577	0.927605			Acidaminococcaceae	7	0.0931	0.464259	ns		Acidaminococcaceae	16	0.19	0.723163	ns
Rikenellaceae	2.37223	2.07883	0.62856	0.42171			Acidiferrobacteraceae	10	0.24	0.51	ns		Acidiferrobacteraceae	1	0.0317	0.600043	ns
Ruminococcaceae	2.64888	2.07212	5.67908	7.34857			Acidimicrobiaceae	13	0.468	0.694981	ns		Acidimicrobiaceae	0	0.0159	0.600043	ns
Flavobacteriaceae	2.13927	2.02672	1.24899	1.02538			Acidithiobacillaceae	12	0.394	0.632429	ns		Acidithiobacillaceae	8	0.73	0.929317	ns
Bacillaceae	1.78754	1.56455	0.372175	0.379685			Acidobacteriaceae	8.5	0.149	0.495	ns		Acidobacteriaceae	11	0.905	0.970014	ns
Muribaculaceae	1.60789	1.50695	0.984467	0.68345			Actinomycetaceae	6	0.0649	0.464259	ns		Acidothermaceae	6	0.389	0.832697	ns
Hymenobacteraceae	1.58495	1.40379	1.08032	0.791537			Actinopolysporaceae	10	0.24	0.51	ns		Actinomycetaceae	9	0.905	0.970014	ns
Pseudomonadaceae	1.48542	1.12667	0.396289	0.258311			Aerococcaceae	4.5	0.037	0.464259	ns		Actinopolysporaceae	5	0.286	0.784397	ns
Nostocaceae	0.683492	1.09084	0.0135065	0.0167946			Aeromonadaceae	6	0.0649	0.464259	ns		Aerococcaceae	5	0.286	0.784397	ns
Streptomycetaceae	1.3453	1.00115	0.329826	0.273679			Akkermansiaceae	16	0.81	0.938442	ns		Aeromonadaceae	7	0.556	0.890077	ns
Paenibacillaceae	1.23139	0.988976	0.491019	0.50653			Alcaligenaceae	7	0.0931	0.464259	ns		Akkermansiaceae	7	0.556	0.890077	ns
Lactobacillaceae	1.07886	0.892664	0.265548	0.370246			Alcanivoracaceae	6	0.0649	0.464259	ns		Alcaligenaceae	6	0.413	0.832697	ns
Enterobacteriaceae	1.03244	0.888805	0.482559	0.37697			Alicyclobacillaceae	7	0.0931	0.464259	ns		Alcanivoracaceae	8	0.73	0.929317	ns
Sphingobacteriaceae	0.790143	0.75763	1.0443	1.04218			Alteromonadaceae	13	0.485	0.694981	ns		Alicyclobacillaceae	8	0.73	0.929317	ns
Oscillospiraceae	0.898278	0.737741	1.42824	5.90186			Amoebophilaceae	23.5	0.423	0.659175	ns		Alteromonadaceae	9	0.905	0.970014	ns
Campylobacteraceae	0.853372	0.729799	0.0533085	0.0736696			Anaerohalosphaeraceae	15.5	0.747	0.91722	ns		Amoebophilaceae	14	0.413	0.832697	ns
Mycoplasmataceae	0.840252	0.729601	0.234436	0.212078			Anaerolineaceae	9	0.18	0.495	ns		Anaerohalosphaeraceae	12	0.73	0.929317	ns
Methanobacteriaceae	1.02694	0.724539	12.3711	8.51248			Anaeromyxobacteraceae	11	0.31	0.552095	ns		Anaerolineaceae	2	0.0635	0.600043	ns
Rhodobacteraceae	0.891846	0.713174	0.454246	0.370884			Anaplasmataceae	17	0.937	0.992742	ns		Anaeromyxobacteraceae	3.5	0.14	0.723163	ns
Selenomonadaceae	0.496864	0.711707	0.592845	3.13363			Aphanizomenonaceae	22	0.589	0.792396	ns		Anaplasmataceae	6	0.413	0.832697	ns
Staphylococcaceae	0.828812	0.70288	0.390685	0.226363			Aphanothecaceae	26	0.24	0.51	ns		Aphanizomenonaceae	7	0.556	0.890077	ns
Burkholderiaceae	0.834944	0.696774	0.284513	0.20782			Aquificaceae	10.5	0.261	0.527643	ns		Aphanothecaceae	5	0.286	0.784397	ns
Sphingomonadaceae	0.855426	0.676515	0.263808	0.193665			Archaeoglobaceae	18.5	1	1	ns		Aquificaceae	12	0.73	0.929317	ns
Streptococcaceae	0.710601	0.663987	0.281471	0.175381			Archangiaceae	10	0.24	0.51	ns		Archaeoglobaceae	4	0.19	0.723163	ns
Weeksellaceae	0.67619	0.653309	0.244981	0.224535			Ardenticatenaceae	12	0.394	0.632429	ns		Archangiaceae	5	0.286	0.784397	ns
Tannerellaceae	0.630129	0.649688	0.390425	0.347189			Atopobiaceae	10	0.24	0.51	ns		Ardenticatenaceae	6	0.413	0.832697	ns
Microbacteriaceae	0.805421	0.62446	0.329274	0.243291			Aurantimonadaceae	12	0.378	0.632429	ns		Atopobiaceae	5	0.286	0.784397	ns
Xanthomonadaceae	0.781371	0.60436	0.170315	0.140067			Azonexaceae	10.5	0.261	0.527643	ns		Aurantimonadaceae	9	0.905	0.970014	ns
Chitinophagaceae	0.621358	0.602378	0.336364	0.461205			Bacillaceae	13	0.485	0.694981	ns		Azonexaceae	9	0.905	0.970014	ns
Desulfovibrionaceae	0.705353	0.550931	1.17208	1.3788			Bacteroidaceae	32	0.026	0.464259	ns		Bacillaceae	11	0.905	0.970014	ns
Comamonadaceae	0.774519	0.546266	0.203864	0.203755			Baekduiaceae	12.5	0.423	0.659175	ns		Bacteriovoracaceae	10.5	1	1	ns
Cytophagaceae	0.547963	0.52935	0.392552	0.408874			Barnesiellaceae	12	0.394	0.632429	ns		Bacteroidaceae	11	0.905	0.970014	ns
Mycobacteriaceae	0.687195	0.527844	0.166079	0.139661			Bartonellaceae	23	0.485	0.694981	ns		Baekduiaceae	8	0.73	0.929317	ns
Rhizobiaceae	0.62827	0.504373	0.19959	0.153475			Bdellovibrionaceae	13	0.485	0.694981	ns		Barnesiellaceae	4	0.19	0.723163	ns
Erysipelotrichaceae	0.553691	0.486506	0.15258	0.135826			Beijerinckiaceae	6	0.0649	0.464259	ns		Bartonellaceae	8	0.73	0.929317	ns
Spirochaetaceae	0.468991	0.418408	1.00723	1.34321			Bernardetiaceae	22	0.589	0.792396	ns		Bdellovibrionaceae	5	0.286	0.784397	ns
Eggerthellaceae	0.641359	0.4081	1.99317	1.36216			Beutenbergiaceae	12	0.377	0.632429	ns		Beijerinckiaceae	10	1	1	ns
Peptostreptococcaceae	0.497269	0.406118	0.134855	0.143643			Bifidobacteriaceae	8	0.132	0.49368	ns		Bernardetiaceae	3	0.111	0.600043	ns
Porphyromonadaceae	0.367588	0.380864	0.370303	0.294569			Blattabacteriaceae	17	0.937	0.992742	ns		Beutenbergiaceae	8	0.73	0.929317	ns
Corynebacteriaceae	0.48229	0.377335	0.39296	0.261109			Bogoriellaceae	8	0.128	0.49368	ns		Bifidobacteriaceae	8	0.73	0.929317	ns
Fusobacteriaceae	0.441957	0.369194	0.0201697	0.013215			Borreliaceae	19	0.937	0.992742	ns		Blattabacteriaceae	6	0.413	0.832697	ns
Vibrionaceae	0.348051	0.359151	0.0570151	0.053199			Brachyspiraceae	22	0.575	0.792396	ns		Bogoriellaceae	6	0.413	0.832697	ns
Erwiniaceae	0.413589	0.358371	0.0603367	0.0535845			Bradymonadaceae	8	0.128	0.49368	ns		Borreliaceae	11	0.905	0.970014	ns
Bradyrhizobiaceae	0.431761	0.342566	0.113065	0.0926877			Bradyrhizobiaceae	7	0.0931	0.464259	ns		Brachyspiraceae	6	0.413	0.832697	ns
Moraxellaceae	0.534604	0.342249	0.293711	0.138698			Brevibacteriaceae	16.5	0.873	0.980486	ns		Bradymonadaceae	6	0.413	0.832697	ns
Atopobiaceae	0.444356	0.332218	5.22887	4.47478			Brucellaceae	14	0.589	0.792396	ns		Bradyrhizobiaceae	6	0.413	0.832697	ns
Dysgonomonadaceae	0.319698	0.325214	0.44814	0.377282			Budviciaceae	28.5	0.109	0.49368	ns		Brevibacteriaceae	4	0.19	0.723163	ns
Barnesiellaceae	0.320582	0.315263	0.0818486	0.0609764			Burkholderiaceae	8	0.132	0.49368	ns		Brucellaceae	8	0.73	0.929317	ns
Alcaligenaceae	0.408026	0.31414	0.107372	0.0829925			Caldilineaceae	11.5	0.336	0.587215	ns		Budviciaceae	13	0.556	0.890077	ns
Rhodospirillaceae	0.395716	0.313016	0.145504	0.12652			Caldisphaeraceae	22.5	0.521	0.743718	ns		Burkholderiaceae	6	0.413	0.832697	ns
Micrococcaceae	0.407426	0.309343	0.488817	0.262528			Calditrichaceae	9.5	0.199	0.51	ns		Caedimonadaceae	9	0.902	0.970014	ns
Spiroplasmataceae	0.357467	0.308814	0.118074	0.101027			Calotrichaceae	25	0.31	0.552095	ns		Caldilineaceae	10	1	1	ns
Enterococcaceae	0.336266	0.306052	0.0358656	0.037561			Campylobacteraceae	16	0.818	0.938442	ns		Calditrichaceae	11	0.905	0.970014	ns
Oxalobacteraceae	0.365564	0.295665	0.0826834	0.0674177			Candidatus_Babeliaceae	20	0.81	0.938442	ns		Calotrichaceae	11	0.905	0.970014	ns
Peptococcaceae	0.334736	0.278987	0.133598	0.160474			Candidatus_Brocadiaceae	9.5	0.199	0.51	ns		Campylobacteraceae	13	0.556	0.890077	ns
Bifidobacteriaceae	0.360256	0.276965	0.131078	0.133277			Candidatus_Methanomethylophilaceae	8	0.132	0.49368	ns		Candidatus_Babeliaceae	8	0.73	0.929317	ns
Eubacteriaceae	0.336011	0.275921	0.171218	0.192874			Candidatus_Nanopelagicaceae	21.5	0.629	0.826737	ns		Candidatus_Brocadiaceae	6	0.413	0.832697	ns
Calotrichaceae	0.191606	0.267041	0.00999738	0.0102237			Candidatus_Paracaedibacteraceae	26.5	0.199	0.51	ns		Candidatus_Chazhemtobacteraceae	2	0.0635	0.600043	ns
Pasteurellaceae	0.326895	0.26449	0.0775272	0.0586897			Cardiobacteriaceae	10.5	0.261	0.527643	ns		Candidatus_Deianiraeaceae	12	0.73	0.929317	ns
Pseudonocardiaceae	0.32646	0.249517	0.100404	0.0720642			Carnobacteriaceae	15	0.699	0.877268	ns		Candidatus_Methanomethylophilaceae	5	0.286	0.784397	ns
Acholeplasmataceae	0.302695	0.244535	0.0575574	0.0419616			Casimicrobiaceae	16.5	0.873	0.980486	ns		Candidatus_Midichloriaceae	16	0.19	0.723163	ns
Geobacteraceae	0.298781	0.243253	0.258225	0.262259			Catenulisporaceae	14.5	0.63	0.826737	ns		Candidatus_Nanopelagicaceae	7	0.556	0.890077	ns
Acetobacteraceae	0.283697	0.240187	0.112188	0.0898692			Caulobacteraceae	9	0.18	0.495	ns		Candidatus_Paracaedibacteraceae	15	0.286	0.784397	ns
Halomonadaceae	0.282708	0.239685	0.517327	0.303699			Cellulomonadaceae	11	0.31	0.552095	ns		Cardiobacteriaceae	6	0.413	0.832697	ns
Caulobacteraceae	0.295183	0.231743	0.129499	0.0698374			Cellvibrionaceae	5	0.0438	0.464259	ns		Carnobacteriaceae	9	0.905	0.970014	ns
Actinomycetaceae	0.291899	0.22902	0.192102	0.198168			Chamaesiphonaceae	21.5	0.63	0.826737	ns		Catenulisporaceae	3	0.111	0.600043	ns
Neisseriaceae	0.28956	0.22828	0.178408	0.402735			Chelatococcaceae	5.5	0.0542	0.464259	ns		Caulobacteraceae	3	0.111	0.600043	ns
Hungateiclostridiaceae	0.28869	0.225095	0.205656	0.18952			Chitinophagaceae	12	0.394	0.632429	ns		Cellulomonadaceae	5	0.286	0.784397	ns
Yersiniaceae	0.250186	0.2238	0.0450182	0.0603948			Chlamydiaceae	16	0.81	0.938442	ns		Cellvibrionaceae	9	0.905	0.970014	ns
Phyllobacteriaceae	0.27674	0.22236	0.103498	0.101107			Chlorobiaceae	6	0.0649	0.464259	ns		Chamaesiphonaceae	3	0.111	0.600043	ns
Nocardioidaceae	0.311271	0.222333	0.118846	0.0844849			Chloroflexaceae	22	0.575	0.792396	ns		Chelatococcaceae	4	0.19	0.723163	ns
Succinivibrionaceae	0.0808165	0.217893	0.0264906	0.0423106			Christensenellaceae	6	0.0649	0.464259	ns		Chitinophagaceae	19	0.0317	0.600043	ns
Micromonosporaceae	0.289185	0.216241	0.0762176	0.0666799			Chromatiaceae	6	0.0649	0.464259	ns		Chlamydiaceae	7	0.556	0.890077	ns
Synechococcaceae	0.251266	0.212488	0.120044	0.127008			Chromobacteriaceae	8	0.132	0.49368	ns		Chlorobiaceae	6	0.413	0.832697	ns
Aeromonadaceae	0.250036	0.208484	0.083923	0.0749326			Chroococcaceae	19	0.937	0.992742	ns		Chloroflexaceae	5	0.286	0.784397	ns
Nocardiaceae	0.26668	0.20707	0.0925608	0.0720077			Chroococcidiopsidaceae	6.5	0.0766	0.464259	ns		Christensenellaceae	2	0.0635	0.600043	ns
Planococcaceae	0.223303	0.198453	0.0298172	0.0318476			Chrysiogenaceae	18	1	1	ns		Chromatiaceae	7	0.556	0.890077	ns
Alteromonadaceae	0.207499	0.197423	0.0377476	0.0403795			Chthonomonadaceae	18.5	1	1	ns		Chromobacteriaceae	13	0.556	0.890077	ns
Propionibacteriaceae	0.25257	0.192216	2.14667	0.69489			Clostridiaceae	15	0.699	0.877268	ns		Chroococcaceae	7	0.556	0.890077	ns
Opitutaceae	0.222478	0.188449	0.078357	0.0713862			Clostridiales_Family_XIII__Incertae_Sedis	5	0.0411	0.464259	ns		Chroococcidiopsidaceae	7	0.556	0.890077	ns
Leuconostocaceae	0.26479	0.185502	0.141945	0.0463389			Clostridiales_Family_XVI__Incertae_Sedis	6	0.0649	0.464259	ns		Chrysiogenaceae	5	0.286	0.784397	ns
Methylobacteriaceae	0.226871	0.185119	0.106725	0.0702296			Clostridiales_Family_XVII__Incertae_Sedis	6.5	0.0776	0.464259	ns		Chthonomonadaceae	9	0.905	0.970014	ns
Chlorobiaceae	0.20492	0.178948	0.0915085	0.0764681			Cohaesibacteraceae	11	0.297	0.552095	ns		Clostridiaceae	7	0.556	0.890077	ns
Peptoniphilaceae	0.205895	0.178194	0.0401045	0.0381427			Coleofasciculaceae	10	0.24	0.51	ns		Clostridiales_Family_XIII__Incertae_Sedis	9	0.905	0.970014	ns
Veillonellaceae	0.213467	0.177798	0.15319	0.700767			Colwelliaceae	18.5	1	1	ns		Clostridiales_Family_XVI__Incertae_Sedis	7	0.556	0.890077	ns
Deinococcaceae	0.215791	0.167834	0.11312	0.109077			Comamonadaceae	9	0.18	0.495	ns		Clostridiales_Family_XVII__Incertae_Sedis	4	0.19	0.723163	ns
Leptotrichiaceae	0.191051	0.166737	0.0292723	0.0264067			Conexibacteraceae	10	0.24	0.51	ns		Cohaesibacteraceae	8	0.73	0.929317	ns
Shewanellaceae	0.163702	0.164913	0.0243111	0.0292186			Coriobacteriaceae	6	0.0649	0.464259	ns		Coleofasciculaceae	4	0.19	0.723163	ns
Morganellaceae	0.176057	0.163975	0.0196499	0.0184631			Corynebacteriaceae	6	0.0649	0.464259	ns		Colwelliaceae	10	1	1	ns
Odoribacteraceae	0.160733	0.160182	0.648398	0.418313			Coxiellaceae	14	0.589	0.792396	ns		Comamonadaceae	10	1	1	ns
Christensenellaceae	0.250501	0.159587	0.339484	0.216542			Crocinitomicaceae	23.5	0.423	0.659175	ns		Conexibacteraceae	3	0.111	0.600043	ns
Blattabacteriaceae	0.187947	0.158847	0.0624212	0.0537507			Cryomorphaceae	19	0.937	0.992742	ns		Coprothermobacteraceae	19	0.0317	0.600043	ns
Hapalosiphonaceae	0.079572	0.149716	0.00543358	0.0145079			Cyanobacteriaceae	27	0.18	0.495	ns		Coriobacteriaceae	1	0.0317	0.600043	ns
Acidobacteriaceae	0.173703	0.14846	0.0494396	0.0996575			Cyclobacteriaceae	19	0.937	0.992742	ns		Corynebacteriaceae	4	0.19	0.723163	ns
Acidaminococcaceae	0.21699	0.14809	0.109801	0.255203			Cytophagaceae	14	0.589	0.792396	ns		Coxiellaceae	10	1	1	ns
Clostridiales_Family_XIII__Incertae_Sedis	0.183014	0.145777	0.14153	0.139711			Deferribacteraceae	20	0.818	0.938442	ns		Crocinitomicaceae	6.5	0.461	0.890077	ns
Cyclobacteriaceae	0.142726	0.145196	0.149046	0.1218			Dehalococcoidaceae	10	0.24	0.51	ns		Cryomorphaceae	13	0.556	0.890077	ns
Thermoanaerobacterales_Family_III__Incertae_Sedis	0.153012	0.142289	0.0415316	0.0271512			Deinococcaceae	9	0.18	0.495	ns		Cuniculiplasmataceae	16	0.19	0.723163	ns
Desulfobacteraceae	0.180585	0.141377	0.101191	0.0760095			Dermabacteraceae	6	0.0649	0.464259	ns		Cyanobacteriaceae	8.5	0.805	0.970014	ns
Erythrobacteraceae	0.180165	0.140068	0.0490822	0.0619935			Dermacoccaceae	13	0.47	0.694981	ns		Cyanothecaceae	13	0.556	0.890077	ns
Pectobacteriaceae	0.149653	0.13987	0.0348609	0.0388739			Dermatophilaceae	7	0.0931	0.464259	ns		Cyclobacteriaceae	5	0.286	0.784397	ns
Hyphomicrobiaceae	0.155066	0.12943	0.0718612	0.0820652			Dermocarpellaceae	15.5	0.748	0.91722	ns		Cytophagaceae	8	0.73	0.929317	ns
Rhodothermaceae	0.159564	0.127976	0.0946627	0.0948249			Desulfarculaceae	6	0.0649	0.464259	ns		Deferribacteraceae	12	0.73	0.929317	ns
Chromobacteriaceae	0.153192	0.127038	0.0328139	0.0500249			Desulfobacteraceae	8	0.132	0.49368	ns		Dehalococcoidaceae	10	1	1	ns
Ectothiorhodospiraceae	0.149998	0.123867	0.0576899	0.282996			Desulfobulbaceae	7	0.0931	0.464259	ns		Deinococcaceae	9	0.905	0.970014	ns
Helicobacteraceae	0.128122	0.119915	0.0349534	0.043763			Desulfohalobiaceae	13	0.47	0.694981	ns		Dermabacteraceae	5	0.286	0.784397	ns
Thermoanaerobacteraceae	0.144645	0.118594	0.175532	0.132436			Desulfomicrobiaceae	8	0.132	0.49368	ns		Dermacoccaceae	3	0.111	0.600043	ns
Carnobacteriaceae	0.131825	0.117906	0.0171255	0.0149333			Desulfovibrionaceae	6	0.0649	0.464259	ns		Dermatophilaceae	5	0.286	0.784397	ns
Francisellaceae	0.124748	0.116043	0.013539	0.0201914			Desulfurellaceae	16	0.81	0.938442	ns		Desulfarculaceae	6	0.413	0.832697	ns
Entomoplasmataceae	0.128242	0.112779	0.00568601	0.00557383			Desulfurobacteriaceae	12	0.378	0.632429	ns		Desulfobacteraceae	3	0.111	0.600043	ns
Zoogloeaceae	0.143431	0.112197	0.036298	0.0310266			Desulfuromonadaceae	6	0.0649	0.464259	ns		Desulfobulbaceae	2	0.0635	0.600043	ns
Chromatiaceae	0.130431	0.112158	0.0977769	0.0822048			Dictyoglomaceae	18.5	1	1	ns		Desulfohalobiaceae	10	1	1	ns
Coriobacteriaceae	0.147914	0.107784	0.518514	0.309519			Dietziaceae	9	0.18	0.495	ns		Desulfomicrobiaceae	2	0.0635	0.600043	ns
Listeriaceae	0.116517	0.10633	0.0133765	0.011849			Dysgonomonadaceae	17	0.937	0.992742	ns		Desulfovibrionaceae	6	0.413	0.832697	ns
Paludibacteraceae	0.0931864	0.105114	0.607616	0.384498			Ectothiorhodospiraceae	6	0.0649	0.464259	ns		Desulfurellaceae	4	0.19	0.723163	ns
Legionellaceae	0.110939	0.104295	0.0179103	0.0188919			Eggerthellaceae	6	0.0649	0.464259	ns		Desulfurobacteriaceae	4	0.176	0.723163	ns
Methylococcaceae	0.117027	0.104176	0.0297047	0.0425997			Egibacteraceae	13	0.47	0.694981	ns		Desulfuromonadaceae	1	0.0317	0.600043	ns
Pseudoalteromonadaceae	0.102243	0.102326	0.0283576	0.0274437			Egicoccaceae	6	0.0651	0.464259	ns		Dietziaceae	2	0.0635	0.600043	ns
Desulfuromonadaceae	0.132575	0.101229	0.0911461	0.0590553			Elusimicrobiaceae	25	0.31	0.552095	ns		Dysgonomonadaceae	9	0.905	0.970014	ns
Brachyspiraceae	0.118196	0.101083	0.0288	0.0200585			Emcibacteraceae	16	0.81	0.938442	ns		Ectothiorhodospiraceae	16	0.19	0.723163	ns
Synergistaceae	0.129921	0.0978325	0.0675498	0.0651144			Endomicrobiaceae	22	0.589	0.792396	ns		Eggerthellaceae	0	0.0159	0.600043	ns
Verrucomicrobiaceae	0.112154	0.0942115	0.109699	0.0835609			Endozoicomonadaceae	28.5	0.109	0.49368	ns		Egibacteraceae	7	0.556	0.890077	ns
Rhodanobacteraceae	0.117476	0.0937093	0.0397846	0.0301758			Enterobacteriaceae	11	0.31	0.552095	ns		Egicoccaceae	9	0.905	0.970014	ns
Polyangiaceae	0.117626	0.0925596	0.0684046	0.0508624			Enterococcaceae	15	0.699	0.877268	ns		Elusimicrobiaceae	11	0.905	0.970014	ns
Planctomycetaceae	0.114328	0.0913438	0.0693993	0.0582111			Entomoplasmataceae	18	1	1	ns		Emcibacteraceae	7	0.556	0.890077	ns
Intrasporangiaceae	0.111449	0.0885554	0.0654129	0.0362349			Erwiniaceae	18	1	1	ns		Endomicrobiaceae	17	0.111	0.600043	ns
Desulfobulbaceae	0.100114	0.0883175	0.105187	0.053764			Erysipelotrichaceae	10	0.24	0.51	ns		Enterobacteriaceae	3	0.111	0.600043	ns
Tenuifilaceae	0.0994238	0.0870356	0.107819	0.10237			Erythrobacteraceae	7	0.0931	0.464259	ns		Enterococcaceae	10	1	1	ns
Thermaceae	0.107371	0.0851723	0.045873	0.0390467			Eubacteriaceae	10	0.24	0.51	ns		Entomoplasmataceae	8.5	0.806	0.970014	ns
Myxococcaceae	0.110699	0.0832825	0.0227665	0.0184864			Euzebyaceae	13	0.485	0.694981	ns		Erwiniaceae	8	0.73	0.929317	ns
Borreliaceae	0.104747	0.0823046	0.00895766	0.0135075			Ferrimonadaceae	12.5	0.423	0.659175	ns		Erysipelotrichaceae	8	0.73	0.929317	ns
Anaplasmataceae	0.0920469	0.0814456	0.0138889	0.0125868			Fervidobacteriaceae	15	0.699	0.877268	ns		Erythrobacteraceae	12	0.73	0.929317	ns
Gemmataceae	0.0949257	0.0794633	0.0460454	0.0781732			Fibrobacteraceae	27	0.18	0.495	ns		Eubacteriaceae	11	0.905	0.970014	ns
Prolixibacteraceae	0.0902326	0.0793444	0.0213769	0.0118024			Fimbriimonadaceae	11	0.31	0.552095	ns		Euzebyaceae	11	0.905	0.970014	ns
Flammeovirgaceae	0.0768732	0.0758159	0.0236588	0.0239704			Flammeovirgaceae	15	0.699	0.877268	ns		Ferrimonadaceae	3	0.111	0.600043	ns
Methanomassiliicoccaceae	0.129951	0.074904	2.87127	1.4711			Flavobacteriaceae	18	1	1	ns		Fervidobacteriaceae	4	0.19	0.723163	ns
Xanthobacteraceae	0.0980144	0.0736882	0.0247235	0.0250473			Francisellaceae	16	0.818	0.938442	ns		Fibrobacteraceae	6	0.413	0.832697	ns
Bartonellaceae	0.0719402	0.0728425	0.00707815	0.00643466			Frankiaceae	8	0.128	0.49368	ns		Fimbriimonadaceae	9	0.905	0.970014	ns
Piscirickettsiaceae	0.0719402	0.0711113	0.0225016	0.0312261			Fulvivirgaceae	12	0.394	0.632429	ns		Flammeovirgaceae	8	0.73	0.929317	ns
Chroococcaceae	0.0759286	0.0707148	0.0241512	0.0144979			Fusobacteriaceae	15.5	0.748	0.91722	ns		Flavobacteriaceae	3	0.111	0.600043	ns
Aphanothecaceae	0.0648182	0.0705034	0.00730559	0.00666732			Gallionellaceae	12.5	0.423	0.659175	ns		Francisellaceae	13	0.556	0.890077	ns
Aphanizomenonaceae	0.0665424	0.0704769	0.00665326	0.005514			Gemmataceae	10	0.24	0.51	ns		Frankiaceae	11	0.905	0.970014	ns
Akkermansiaceae	0.0785974	0.0701069	0.0312193	0.0246983			Gemmatimonadaceae	13	0.485	0.694981	ns		Fulvivirgaceae	8	0.73	0.929317	ns
Anaeromyxobacteraceae	0.0865442	0.0690893	0.0310319	0.0206135			Geobacteraceae	8	0.132	0.49368	ns		Fusobacteriaceae	3	0.111	0.600043	ns
Pelagibacteraceae	0.0805466	0.066922	0.00637833	0.0066507			Geodermatophilaceae	9	0.18	0.495	ns		Gallionellaceae	12	0.73	0.929317	ns
Alicyclobacillaceae	0.0854346	0.0665124	0.059152	0.0523514			Gloeobacteraceae	17	0.936	0.992742	ns		Gemmataceae	17	0.111	0.600043	ns
Rickettsiaceae	0.0684766	0.0640015	0.0359581	0.0890383			Glycomycetaceae	8	0.132	0.49368	ns		Gemmatimonadaceae	8	0.73	0.929317	ns
Cellulomonadaceae	0.0832455	0.0632614	0.032634	0.0225679			Gomontiellaceae	10.5	0.258	0.527643	ns		Geobacteraceae	12	0.73	0.929317	ns
Archangiaceae	0.0812963	0.0631425	0.0244861	0.0198856			Gordoniaceae	12	0.394	0.632429	ns		Geodermatophilaceae	4	0.19	0.723163	ns
Sporomusaceae	0.0714004	0.0618738	0.0389273	0.0479675			Gottschalkiaceae	15	0.699	0.877268	ns		Gloeobacteraceae	9	0.905	0.970014	ns
Prochloraceae	0.0695262	0.0618342	0.00203947	0.00200086			Granulosicoccaceae	16	0.818	0.938442	ns		Glycomycetaceae	6	0.389	0.832697	ns
Tissierellaceae	0.0698561	0.0603144	0.0401145	0.0271745			Hafniaceae	5.5	0.0542	0.464259	ns		Gordoniaceae	6	0.413	0.832697	ns
Microbulbiferaceae	0.069961	0.0597858	0.0136564	0.0463322			Hahellaceae	11.5	0.335	0.587215	ns		Gottschalkiaceae	1	0.0317	0.600043	ns
Methanosarcinaceae	0.0809965	0.0591779	0.33474	0.185076			Halanaerobiaceae	16	0.818	0.938442	ns		Granulosicoccaceae	6	0.413	0.832697	ns
Dermabacteraceae	0.0830656	0.0591647	0.0523938	0.0349187			Halieaceae	9	0.18	0.495	ns		Hafniaceae	13	0.556	0.890077	ns
Isosphaeraceae	0.0755837	0.0578299	0.0302571	0.0230166			Haliscomenobacteraceae	23	0.47	0.694981	ns		Hahellaceae	12	0.73	0.929317	ns
Oceanospirillaceae	0.057921	0.0573278	0.0156909	0.0225479			Haloarculaceae	11	0.31	0.552095	ns		Halanaerobiaceae	6	0.413	0.832697	ns
Fulvivirgaceae	0.0596453	0.0572353	0.0177154	0.0153588			Halobacteriaceae	18.5	1	1	ns		Halieaceae	8	0.73	0.929317	ns
Halanaerobiaceae	0.0623592	0.0569313	0.095685	0.0553095			Halobacteriovoraceae	18.5	1	1	ns		Haliscomenobacteraceae	8	0.73	0.929317	ns
Sterolibacteriaceae	0.070051	0.056178	0.0396171	0.0522717			Halobacteroidaceae	12	0.394	0.632429	ns		Haloarculaceae	8	0.712	0.929317	ns
Gordoniaceae	0.0709356	0.0553455	0.0282076	0.0215575			Haloferacaceae	20.5	0.748	0.91722	ns		Halobacteriaceae	6	0.413	0.832697	ns
Brevibacteriaceae	0.0649681	0.0547904	0.0399071	0.0250241			Halomonadaceae	8	0.132	0.49368	ns		Halobacteriovoraceae	17	0.111	0.600043	ns
Gemmatimonadaceae	0.0643234	0.0544204	0.0184827	0.0173131			Halorubraceae	12	0.394	0.632429	ns		Haloferacaceae	8	0.73	0.929317	ns
Colwelliaceae	0.0557769	0.0531914	0.00320166	0.00349985			Halothiobacillaceae	8.5	0.149	0.495	ns		Halomonadaceae	7	0.556	0.890077	ns
Aerococcaceae	0.0611147	0.0521738	0.0192825	0.0153654			Hapalosiphonaceae	25	0.31	0.552095	ns		Halorubraceae	8	0.73	0.929317	ns
Rubrobacteraceae	0.0693463	0.0519492	0.0529736	0.0447834			Helicobacteraceae	20	0.818	0.938442	ns		Halothiobacillaceae	8	0.73	0.929317	ns
Hyphomonadaceae	0.0601701	0.0515659	0.0198923	0.0180875			Heliobacteriaceae	9	0.18	0.495	ns		Hapalosiphonaceae	15	0.286	0.784397	ns
Cellvibrionaceae	0.0543075	0.0506937	0.00760801	0.00719911			Holosporaceae	22	0.575	0.792396	ns		Helicobacteraceae	16	0.19	0.723163	ns
Thermomonosporaceae	0.067607	0.0498611	0.0185127	0.0147804			Hungateiclostridiaceae	0	0.00216	0.40392	ns		Heliobacteriaceae	7	0.556	0.890077	ns
Methylocystaceae	0.0559118	0.0495308	0.0255658	0.02644			Hydrogenophilaceae	19	0.936	0.992742	ns		Holosporaceae	11	0.905	0.970014	ns
Leptospiraceae	0.0559718	0.04924	0.0695893	0.0534582			Hydrogenothermaceae	14	0.589	0.792396	ns		Hungateiclostridiaceae	11	0.905	0.970014	ns
Clostridiales_Family_XVII__Incertae_Sedis	0.0714754	0.0487775	0.0837106	0.0502143			Hyellaceae	12.5	0.422	0.659175	ns		Hydrogenophilaceae	11	0.905	0.970014	ns
Deferribacteraceae	0.0510539	0.0481564	0.03821	0.0398344			Hymenobacteraceae	6	0.0649	0.464259	ns		Hydrogenothermaceae	8	0.73	0.929317	ns
Thermoactinomycetaceae	0.0609647	0.0472049	0.0507592	0.040908			Hyphomicrobiaceae	7	0.0931	0.464259	ns		Hyellaceae	11	0.905	0.970014	ns
Nitrospiraceae	0.0545474	0.0468348	0.0193249	0.0192774			Hyphomonadaceae	9	0.173	0.495	ns		Hymenobacteraceae	2	0.0635	0.600043	ns
Fervidobacteriaceae	0.0494945	0.0461741	0.0576024	0.0333067			Iamiaceae	9.5	0.199	0.51	ns		Hyphomicrobiaceae	15	0.286	0.784397	ns
Endomicrobiaceae	0.0291029	0.0459362	0.0798391	0.232901			Ichthyobacteriaceae	28	0.127	0.49368	ns		Hyphomonadaceae	8	0.73	0.929317	ns
Aurantimonadaceae	0.0569464	0.04402	0.0189725	0.019171			Idiomarinaceae	18	1	1	ns		Iamiaceae	5	0.286	0.784397	ns
Streptosporangiaceae	0.0584608	0.0438482	0.0162482	0.0123409			Ignavibacteriaceae	13	0.485	0.694981	ns		Ichthyobacteriaceae	3	0.111	0.600043	ns
Anaerolineaceae	0.06038	0.0433592	0.0981943	0.0690563			Ilumatobacteraceae	16.5	0.872	0.980486	ns		Idiomarinaceae	8	0.73	0.929317	ns
Sulfolobaceae	0.0525832	0.0418791	0.00180953	0.00136604			Immundisolibacteraceae	11	0.295	0.552095	ns		Ilumatobacteraceae	8	0.73	0.929317	ns
Frankiaceae	0.0557769	0.0417734	0.0295498	0.0303686			Intrasporangiaceae	7	0.0931	0.464259	ns		Immundisolibacteraceae	7	0.556	0.890077	ns
Promicromonosporaceae	0.0574412	0.0416016	0.0163582	0.0125868			Isosphaeraceae	10.5	0.261	0.527643	ns		Intrasporangiaceae	2	0.0635	0.600043	ns
Syntrophomonadaceae	0.04837	0.0411919	0.0143462	0.0325522			Jiangellaceae	12	0.394	0.632429	ns		Isosphaeraceae	3	0.111	0.600043	ns
Microcoleaceae	0.0407981	0.041073	0.00625586	0.00824275			Kangiellaceae	27	0.172	0.495	ns		Jiangellaceae	7	0.556	0.890077	ns
Methylophilaceae	0.0450863	0.0406105	0.00513616	0.0083059			Kineosporiaceae	8.5	0.149	0.495	ns		Jonesiaceae	3	0.111	0.600043	ns
Oscillatoriaceae	0.0431971	0.0404255	0.00391398	0.00359623			Kiritimatiellaceae	10	0.24	0.51	ns		Kineosporiaceae	3	0.111	0.600043	ns
Scytonemataceae	0.0350855	0.0399629	0.00400645	0.0029747			Kofleriaceae	10	0.229	0.51	ns		Kiritimatiellaceae	4	0.19	0.723163	ns
Gallionellaceae	0.0443516	0.038985	0.00939754	0.0135008			Kosmotogaceae	13	0.468	0.694981	ns		Kofleriaceae	5	0.286	0.784397	ns
Bdellovibrionaceae	0.0396736	0.0388264	0.0205096	0.0137368			Ktedonosporobacteraceae	0	0.00492	0.464259	ns		Kosmotogaceae	10	1	1	ns
Nitrosomonadaceae	0.0406182	0.0380203	0.0221342	0.0169209			Labilitrichaceae	17	0.937	0.992742	ns		Ktedonosporobacteraceae	4	0.19	0.723163	ns
Hafniaceae	0.0439318	0.0373595	0.00780046	0.0100907			Lachnospiraceae	15	0.699	0.877268	ns		Labilitrichaceae	2	0.0635	0.600043	ns
Nocardiopsaceae	0.0513087	0.0371745	0.0432987	0.0314055			Lacipirellulaceae	10	0.24	0.51	ns		Lachnospiraceae	7	0.556	0.890077	ns
Nautiliaceae	0.0405132	0.0370952	0.00860275	0.00377571			Lactobacillaceae	13	0.485	0.694981	ns		Lacipirellulaceae	4	0.19	0.723163	ns
Petrotogaceae	0.0407081	0.035549	0.0277652	0.0162994			Legionellaceae	18	1	1	ns		Lactobacillaceae	17	0.111	0.600043	ns
Halieaceae	0.0402283	0.0353111	0.015381	0.0140891			Leptolyngbyaceae	17	0.937	0.992742	ns		Legionellaceae	12	0.73	0.929317	ns
Brucellaceae	0.0363	0.0345579	0.0231764	0.0202845			Leptospiraceae	17	0.937	0.992742	ns		Leptolyngbyaceae	8	0.73	0.929317	ns
Kiritimatiellaceae	0.0412779	0.0340689	0.426743	0.309219			Leptotrichiaceae	18	1	1	ns		Leptospiraceae	5	0.286	0.784397	ns
Elusimicrobiaceae	0.0269438	0.033646	0.183177	0.235779			Leuconostocaceae	15	0.699	0.877268	ns		Leptotrichiaceae	9	0.905	0.970014	ns
Heliobacteriaceae	0.0413229	0.033646	0.0241712	0.0201648			Lichenihabitantaceae	14.5	0.629	0.826737	ns		Leuconostocaceae	6	0.413	0.832697	ns
Thermodesulfobacteriaceae	0.0396886	0.03358	0.028795	0.0749858			Limnochordaceae	11	0.31	0.552095	ns		Lichenihabitantaceae	7	0.556	0.890077	ns
Natrialbaceae	0.0413679	0.0334874	0.0108172	0.00977829			Listeriaceae	16	0.81	0.938442	ns		Limnochordaceae	8	0.73	0.929317	ns
Rhodocyclaceae	0.0423425	0.0332892	0.00895266	0.00703957			Litoricolaceae	17	0.936	0.992742	ns		Listeriaceae	8	0.73	0.929317	ns
Thermotogaceae	0.0349355	0.0332099	0.0366029	0.0212218			Marinifilaceae	13	0.485	0.694981	ns		Magnetococcaceae	10	1	1	ns
Pirellulaceae	0.0384741	0.0331835	0.0281201	0.0235085			Marinilabiliaceae	9	0.173	0.495	ns		Marinilabiliaceae	7	0.556	0.890077	ns
Methanomicrobiaceae	0.0281733	0.0326417	1.67032	1.51818			Mariprofundaceae	11.5	0.336	0.587215	ns		Mariprofundaceae	9	0.905	0.970014	ns
Symbiobacteriaceae	0.0485949	0.0325492	0.023009	0.020547			Marivirgaceae	16.5	0.872	0.980486	ns		Marivirgaceae	2	0.0635	0.600043	ns
Thermococcaceae	0.038564	0.0322584	0.00644581	0.00494233			Merismopediaceae	25	0.296	0.552095	ns		Melioribacteraceae	3	0.111	0.600043	ns
Alcanivoracaceae	0.0446965	0.032047	0.0104623	0.00805995			Methanobacteriaceae	11	0.31	0.552095	ns		Merismopediaceae	12	0.73	0.929317	ns
Bradymonadaceae	0.0381592	0.0319545	0.0154085	0.0115332			Methanocaldococcaceae	17	0.937	0.992742	ns		Mesoaciditogaceae	10	1	1	ns
Desulfomicrobiaceae	0.0428822	0.0317695	0.0276103	0.0161997			Methanococcaceae	23	0.485	0.694981	ns		Methanobacteriaceae	3	0.111	0.600043	ns
Beijerinckiaceae	0.0400184	0.0314391	0.0230115	0.0218666			Methanocorpusculaceae	25	0.293	0.552095	ns		Methanocaldococcaceae	3	0.111	0.600043	ns
Haliscomenobacteraceae	0.0316069	0.0312805	0.0107772	0.00986803			Methanomassiliicoccaceae	5	0.0411	0.464259	ns		Methanocellaceae	6	0.413	0.832697	ns
Methanococcaceae	0.0366148	0.0312805	0.00378901	0.00207398			Methanomicrobiaceae	14.5	0.63	0.826737	ns		Methanococcaceae	1	0.0317	0.600043	ns
Marinifilaceae	0.0333312	0.0309105	0.00349409	0.00251603			Methanoregulaceae	17.5	1	1	ns		Methanocorpusculaceae	6	0.413	0.832697	ns
Chlamydiaceae	0.0333612	0.0307387	0.0479075	0.0313125			Methanosarcinaceae	15.5	0.748	0.91722	ns		Methanomassiliicoccaceae	3	0.111	0.600043	ns
Sedimentisphaeraceae	0.0345307	0.0306726	0.0174754	0.0128361			Methylobacteriaceae	10.5	0.261	0.527643	ns		Methanomicrobiaceae	6	0.413	0.832697	ns
Rivulariaceae	0.02423	0.0300515	0.00319916	0.00180809			Methylococcaceae	11	0.31	0.552095	ns		Methanoregulaceae	5	0.286	0.784397	ns
Marinilabiliaceae	0.0327164	0.0294304	0.0138889	0.00889752			Methylocystaceae	9	0.18	0.495	ns		Methanosarcinaceae	1	0.0317	0.600043	ns
Gottschalkiaceae	0.0331663	0.0290075	0.0622862	0.0416658			Methylophilaceae	5	0.045	0.464259	ns		Methanospirillaceae	8	0.73	0.929317	ns
Haloarculaceae	0.0364199	0.0289282	0.00671324	0.00709608			Microbacteriaceae	10	0.24	0.51	ns		Methanotrichaceae	0	0.0159	0.600043	ns
Halobacteroidaceae	0.0310072	0.0288489	0.00412642	0.00281849			Microbulbiferaceae	9	0.172	0.495	ns		Methylacidiphilaceae	7	0.556	0.890077	ns
Cyanobacteriaceae	0.0187572	0.0285846	0.00149461	0.00152557			Micrococcaceae	6	0.0649	0.464259	ns		Methylobacteriaceae	1	0.0317	0.600043	ns
Lacipirellulaceae	0.0372746	0.0283335	0.0297572	0.0180476			Microcoleaceae	19	0.937	0.992742	ns		Methylococcaceae	10	1	1	ns
Acidiferrobacteraceae	0.031427	0.0269988	0.0324215	0.0150962			Microcystaceae	20.5	0.748	0.91722	ns		Methylocystaceae	11	0.905	0.970014	ns
Candidatus_Nanopelagicaceae	0.0277835	0.0263116	0.00525612	0.00408814			Micromonosporaceae	9	0.18	0.495	ns		Methylophilaceae	11	0.905	0.970014	ns
Acidithiobacillaceae	0.0287881	0.0259548	0.00657078	0.00578322			Moraxellaceae	16	0.818	0.938442	ns		Microbacteriaceae	5	0.286	0.784397	ns
Kofleriaceae	0.0319518	0.0254658	0.00816036	0.00632498			Morganellaceae	20	0.818	0.938442	ns		Microbulbiferaceae	13	0.556	0.890077	ns
Tepidanaerobacteraceae	0.0285932	0.0246861	0.00768049	0.00734868			Moritellaceae	24.5	0.336	0.587215	ns		Micrococcaceae	3	0.111	0.600043	ns
Coxiellaceae	0.0247098	0.0246332	0.034551	0.0323162			Muribaculaceae	6	0.0649	0.464259	ns		Microcoleaceae	15	0.286	0.784397	ns
Microcystaceae	0.0246798	0.0244614	0.00138464	0.00120982			Mycobacteriaceae	10	0.24	0.51	ns		Micromonosporaceae	7	0.556	0.890077	ns
Syntrophaceae	0.0260742	0.0243028	0.0244411	0.14351			Mycoplasmataceae	14	0.589	0.792396	ns		Moraxellaceae	3	0.111	0.600043	ns
Dictyoglomaceae	0.021621	0.0242236	0.000822285	0.00071127			Myxococcaceae	6	0.0649	0.464259	ns		Morganellaceae	9	0.905	0.970014	ns
Syntrophobacteraceae	0.0287131	0.0235628	0.0129191	0.00954231			Nakamurellaceae	7	0.0931	0.464259	ns		Muribaculaceae	1	0.0317	0.600043	ns
Orbaceae	0.0249946	0.0228095	0.000749804	0.00147239			Natranaerobiaceae	14	0.574	0.792396	ns		Mycobacteriaceae	8	0.73	0.929317	ns
Dehalococcoidaceae	0.0285032	0.0227963	0.00449632	0.00479941			Natrialbaceae	12	0.378	0.632429	ns		Mycoplasmataceae	9	0.905	0.970014	ns
Halorubraceae	0.0277835	0.0227963	0.00551856	0.00570013			Nautiliaceae	14	0.589	0.792396	ns		Myxococcaceae	6	0.413	0.832697	ns
Salinivirgaceae	0.0244099	0.0227567	0.011477	0.0084455			Neisseriaceae	4	0.026	0.464259	ns		Nakamurellaceae	9	0.905	0.970014	ns
Dermacoccaceae	0.0267339	0.0226906	0.0279202	0.0145445			Nitrosomonadaceae	11	0.31	0.552095	ns		Natranaerobiaceae	5	0.286	0.784397	ns
Sutterellaceae	0.0274386	0.0226113	0.0148336	0.018626			Nitrosopumilaceae	19.5	0.873	0.980486	ns		Natrialbaceae	8	0.73	0.929317	ns
Solibacteraceae	0.0278585	0.0221884	0.0141913	0.0102469			Nitrososphaeraceae	19	0.936	0.992742	ns		Nautiliaceae	11	0.905	0.970014	ns
Amoebophilaceae	0.0230604	0.022162	0.0391273	0.0379299			Nitrospiraceae	6.5	0.0776	0.464259	ns		Neisseriaceae	10	1	1	ns
Sandaracinaceae	0.0257143	0.0218184	0.00522863	0.00436733			Nocardiaceae	8	0.132	0.49368	ns		Nitrosomonadaceae	9	0.905	0.970014	ns
Rhodobiaceae	0.0269438	0.0215805	0.00980993	0.0103932			Nocardioidaceae	7	0.0931	0.464259	ns		Nitrospiraceae	10	1	1	ns
Ardenticatenaceae	0.0251746	0.0212898	0.0128416	0.00971182			Nocardiopsaceae	9.5	0.199	0.51	ns		Nocardiaceae	6	0.413	0.832697	ns
Desulfarculaceae	0.0286681	0.0211048	0.00904013	0.00718914			Nostocaceae	25	0.31	0.552095	ns		Nocardioidaceae	5	0.286	0.784397	ns
Labilitrichaceae	0.0248297	0.0209462	0.0105572	0.0063416			Oceanospirillaceae	18.5	1	1	ns		Nocardiopsaceae	6	0.413	0.832697	ns
Saccharospirillaceae	0.0205415	0.020933	0.0163357	0.0131253			Odoribacteraceae	21	0.688	0.877268	ns		Nostocaceae	14	0.413	0.832697	ns
Hydrogenothermaceae	0.0234203	0.0208537	0.0207496	0.0171802			Opitutaceae	10	0.24	0.51	ns		Oceanospirillaceae	12	0.73	0.929317	ns
Nakamurellaceae	0.0280534	0.0207876	0.0108797	0.0114933			Orbaceae	18.5	1	1	ns		Odoribacteraceae	3	0.111	0.600043	ns
Kosmotogaceae	0.0204815	0.0205497	0.0222842	0.0258184			Oscillatoriaceae	12	0.378	0.632429	ns		Opitutaceae	10	1	1	ns
Sinobacteraceae	0.0247697	0.0204572	0.0156309	0.013082			Oscillospiraceae	13	0.485	0.694981	ns		Oscillatoriaceae	9	0.905	0.970014	ns
Candidatus_Methanomethylophilaceae	0.0319068	0.0201004	0.177921	0.108322			Oxalobacteraceae	9	0.18	0.495	ns		Oscillospiraceae	15	0.286	0.784397	ns
Saprospiraceae	0.0252645	0.0201004	0.061234	0.0371356			Paenibacillaceae	7	0.0931	0.464259	ns		Oxalobacteraceae	7	0.556	0.890077	ns
Haloferacaceae	0.0230305	0.0200343	0.00477875	0.00444045			Paludibacteraceae	27	0.18	0.495	ns		Paenibacillaceae	10	1	1	ns
Vallitaleaceae	0.0237502	0.0199682	0.00952751	0.0110081			Parachlamydiaceae	17	0.936	0.992742	ns		Paludibacteraceae	8	0.73	0.929317	ns
Gloeobacteraceae	0.0222208	0.0198625	0.0191925	0.0175092			Pasteurellaceae	16	0.818	0.938442	ns		Parachlamydiaceae	17	0.111	0.600043	ns
Methanocaldococcaceae	0.0247997	0.0196643	0.00256433	0.00155216			Pectobacteriaceae	9	0.18	0.495	ns		Pasteurellaceae	4	0.19	0.723163	ns
Halobacteriaceae	0.0228056	0.0196511	0.00708814	0.00473293			Pelagibacteraceae	20	0.818	0.938442	ns		Pectobacteriaceae	10	1	1	ns
Halobacteriovoraceae	0.0205865	0.0194	0.0107472	0.0174261			Peptococcaceae	4	0.026	0.464259	ns		Pelagibacteraceae	10	1	1	ns
Dermatophilaceae	0.0256094	0.0193339	0.0132915	0.00825605			Peptoniphilaceae	7	0.0931	0.464259	ns		Peptococcaceae	13	0.556	0.890077	ns
Nitrosopumilaceae	0.0233003	0.0190828	0.00101973	0.00106026			Peptostreptococcaceae	15	0.699	0.877268	ns		Peptoniphilaceae	10	1	1	ns
Vicinamibacteraceae	0.0238851	0.0182106	0.0117769	0.0107787			Petrotogaceae	13	0.485	0.694981	ns		Peptostreptococcaceae	12	0.73	0.929317	ns
Roseiflexaceae	0.0228056	0.0181974	0.00514115	0.00484262			Phycisphaeraceae	6	0.0649	0.464259	ns		Petrotogaceae	8	0.73	0.929317	ns
Hahellaceae	0.019357	0.0176556	0.00320166	0.00388872			Phyllobacteriaceae	6.5	0.0776	0.464259	ns		Phycisphaeraceae	4	0.19	0.723163	ns
Dietziaceae	0.0236452	0.0174177	0.0278527	0.00839564			Pirellulaceae	11	0.31	0.552095	ns		Phyllobacteriaceae	9	0.905	0.970014	ns
Aquificaceae	0.0186673	0.0173781	0.0107122	0.0110945			Piscirickettsiaceae	19.5	0.873	0.980486	ns		Picrophilaceae	7	0.556	0.890077	ns
Sporolactobacillaceae	0.0199267	0.017312	0.00408143	0.00379233			Planctomycetaceae	10	0.24	0.51	ns		Pirellulaceae	8	0.73	0.929317	ns
Vulgatibacteraceae	0.0237951	0.0167305	0.00873021	0.00660417			Planococcaceae	15	0.699	0.877268	ns		Piscirickettsiaceae	15	0.286	0.784397	ns
Bernardetiaceae	0.017018	0.0165058	0.00194199	0.00129624			Polyangiaceae	9	0.18	0.495	ns		Planctomycetaceae	4	0.19	0.723163	ns
Holosporaceae	0.0164932	0.0162415	0.017368	0.0173131			Porphyromonadaceae	18	1	1	ns		Planococcaceae	11	0.905	0.970014	ns
Bogoriellaceae	0.0207514	0.0162283	0.00804539	0.00642137			Prevotellaceae	31	0.0411	0.464259	ns		Polyangiaceae	6	0.413	0.832697	ns
Budviciaceae	0.0127897	0.0161358	0.00168206	0.00346328			Prochloraceae	18	1	1	ns		Porphyromonadaceae	4	0.19	0.723163	ns
Idiomarinaceae	0.0157285	0.0161094	0.00298922	0.00229002			Prochlorotrichaceae	6	0.0651	0.464259	ns		Prevotellaceae	15	0.286	0.784397	ns
Clostridiales_Family_XVI__Incertae_Sedis	0.0225956	0.0156204	0.0064933	0.00612556			Prolixibacteraceae	5.5	0.0542	0.464259	ns		Prolixibacteraceae	0	0.0159	0.600043	ns
Dermocarpellaceae	0.0185623	0.0155411	0.000547357	0.000561704			Promicromonosporaceae	11	0.31	0.552095	ns		Promicromonosporaceae	7	0.556	0.890077	ns
Limnochordaceae	0.0220559	0.0153958	0.00858275	0.00750821			Propionibacteriaceae	6	0.0649	0.464259	ns		Propionibacteriaceae	3	0.111	0.600043	ns
Leptolyngbyaceae	0.0163732	0.0151975	0.0110196	0.0092465			Pseudanabaenaceae	11	0.297	0.552095	ns		Pseudanabaenaceae	6	0.413	0.832697	ns
Geodermatophilaceae	0.0213811	0.0148539	0.0147386	0.00917671			Pseudoalteromonadaceae	25	0.31	0.552095	ns		Pseudoalteromonadaceae	8	0.73	0.929317	ns
Parachlamydiaceae	0.0161783	0.0148539	0.0072606	0.00925315			Pseudomonadaceae	9	0.18	0.495	ns		Pseudomonadaceae	4	0.19	0.723163	ns
Thiobacillaceae	0.0205715	0.0144311	0.0130291	0.00968523			Pseudonocardiaceae	8	0.132	0.49368	ns		Pseudonocardiaceae	6	0.413	0.832697	ns
Phycisphaeraceae	0.0215461	0.014365	0.00671824	0.00372586			Psychromonadaceae	23.5	0.423	0.659175	ns		Puniceicoccaceae	13	0.556	0.890077	ns
Jiangellaceae	0.0219959	0.0141271	0.0049487	0.00402499			Puniceicoccaceae	8	0.128	0.49368	ns		Rhizobiaceae	6	0.389	0.832697	ns
Azonexaceae	0.0183824	0.0140082	0.00347659	0.00329378			Rhizobiaceae	7	0.0931	0.464259	ns		Rhodanobacteraceae	6	0.413	0.832697	ns
Fimbriimonadaceae	0.0163582	0.0139289	0.139463	0.132609			Rhodanobacteraceae	10	0.24	0.51	ns		Rhodobacteraceae	6	0.413	0.832697	ns
Mariprofundaceae	0.0163882	0.0139289	0.191487	0.168135			Rhodobacteraceae	8	0.132	0.49368	ns		Rhodobiaceae	9	0.905	0.970014	ns
Sphaerobacteraceae	0.0162982	0.0139024	0.0204347	0.0360554			Rhodobiaceae	9	0.18	0.495	ns		Rhodocyclaceae	6	0.413	0.832697	ns
Spongiibacteraceae	0.0127747	0.0138892	0.0019145	0.00186459			Rhodocyclaceae	9	0.18	0.495	ns		Rhodospirillaceae	8	0.73	0.929317	ns
Chamaesiphonaceae	0.0114253	0.0138496	0.00706065	0.00407484			Rhodospirillaceae	10	0.24	0.51	ns		Rhodothermaceae	10	1	1	ns
Cardiobacteriaceae	0.0170629	0.0137967	0.0223442	0.0211719			Rhodothermaceae	10	0.24	0.51	ns		Rickettsiaceae	17	0.111	0.600043	ns
Cryomorphaceae	0.0156085	0.0136778	0.00550356	0.00622527			Rickettsiaceae	20	0.818	0.938442	ns		Rikenellaceae	2	0.0635	0.600043	ns
Chelatococcaceae	0.0185173	0.0135985	0.00596594	0.0041812			Rikenellaceae	9	0.18	0.495	ns		Rivulariaceae	2	0.0651	0.600043	ns
Moritellaceae	0.0116052	0.0135456	0.000584847	0.000947252			Rivulariaceae	25.5	0.261	0.527643	ns		Roseiflexaceae	11	0.905	0.970014	ns
Tepidiformaceae	0.0182175	0.0134796	0.00851277	0.00802671			Roseiflexaceae	16.5	0.872	0.980486	ns		Roseivirgaceae	4	0.19	0.723163	ns
Tsukamurellaceae	0.0196419	0.0134796	0.00621837	0.00509854			Roseivirgaceae	15	0.688	0.877268	ns		Ruaniaceae	8	0.73	0.929317	ns
Thermoanaerobacterales_Family_IV__Incertae_Sedis	0.0164182	0.013202	0.0227216	0.0138099			Ruaniaceae	12	0.394	0.632429	ns		Rubrobacteraceae	6	0.413	0.832697	ns
Beutenbergiaceae	0.0148439	0.0130567	0.00504868	0.00546747			Rubrobacteraceae	7	0.0931	0.464259	ns		Ruminococcaceae	13	0.556	0.890077	ns
Desulfurobacteriaceae	0.0139892	0.0129509	0.00293423	0.00207066			Ruminococcaceae	7	0.0931	0.464259	ns		Saccharospirillaceae	6	0.413	0.832697	ns
Desulfurellaceae	0.0123849	0.0128981	0.00569601	0.00335028			Saccharospirillaceae	18	1	1	ns		Salinisphaeraceae	10	1	1	ns
Roseivirgaceae	0.0133745	0.0128188	0.0285875	0.0187057			Salinisphaeraceae	8.5	0.148	0.495	ns		Salinivirgaceae	5	0.286	0.784397	ns
Euzebyaceae	0.014469	0.0124356	0.00465378	0.00973509			Salinivirgaceae	20	0.818	0.938442	ns		Sandaracinaceae	6	0.413	0.832697	ns
Emcibacteraceae	0.0139442	0.0123827	0.0193724	0.0144813			Sandaracinaceae	10	0.24	0.51	ns		Saprospiraceae	5	0.286	0.784397	ns
Ferrimonadaceae	0.0131945	0.012343	0.00236188	0.0014591			Sanguibacteraceae	14.5	0.63	0.826737	ns		Scytonemataceae	9	0.905	0.970014	ns
Cohaesibacteraceae	0.0154736	0.0121184	0.00634834	0.00547412			Saprospiraceae	8.5	0.149	0.495	ns		Sedimentisphaeraceae	7	0.556	0.890077	ns
Conexibacteraceae	0.0161183	0.012092	0.00555605	0.00329045			Scytonemataceae	20	0.818	0.938442	ns		Segniliparaceae	5.5	0.325	0.832697	ns
Chrysiogenaceae	0.0134644	0.0119994	0.00698317	0.00407817			Sedimentisphaeraceae	9	0.173	0.495	ns		Selenomonadaceae	18	0.0635	0.600043	ns
Thermodesulfobiaceae	0.0154436	0.0118541	0.00470877	0.00797686			Selenomonadaceae	31	0.0411	0.464259	ns		Shewanellaceae	12	0.73	0.929317	ns
Thioalkalispiraceae	0.0136144	0.0118409	0.00504368	0.00408481			Shewanellaceae	20	0.818	0.938442	ns		Simkaniaceae	7	0.556	0.890077	ns
Calditrichaceae	0.0132245	0.0118144	0.0100549	0.0612955			Silvanigrellaceae	18.5	1	1	ns		Sinobacteraceae	7	0.556	0.890077	ns
Candidatus_Brocadiaceae	0.0147689	0.0115501	0.0277427	0.0131186			Sinobacteraceae	11	0.31	0.552095	ns		Solibacteraceae	9	0.905	0.970014	ns
Glycomycetaceae	0.0146639	0.0114576	0.00299672	0.00234985			Solibacteraceae	11	0.31	0.552095	ns		Sphaerobacteraceae	15	0.286	0.784397	ns
Crocinitomicaceae	0.00944609	0.0113915	0.00399645	0.00267225			Sphaerobacteraceae	12	0.394	0.632429	ns		Sphingobacteriaceae	9	0.905	0.970014	ns
Marivirgaceae	0.0127897	0.0113651	0.015236	0.0063981			Sphingobacteriaceae	0	0.00216	0.40392	ns		Sphingomonadaceae	6	0.413	0.832697	ns
Baekduiaceae	0.0152487	0.011233	0.00515365	0.00423438			Sphingomonadaceae	9	0.18	0.495	ns		Spirochaetaceae	15	0.286	0.784397	ns
Granulosicoccaceae	0.01216	0.0111008	0.0202572	0.014704			Spirochaetaceae	12	0.394	0.632429	ns		Spiroplasmataceae	11	0.905	0.970014	ns
Catenulisporaceae	0.0141391	0.0110744	0.00538859	0.00311097			Spiroplasmataceae	17	0.937	0.992742	ns		Spongiibacteraceae	9	0.905	0.970014	ns
Pseudanabaenaceae	0.0114553	0.0109687	0.0142963	0.00864824			Spongiibacteraceae	27.5	0.149	0.495	ns		Sporichthyaceae	5	0.286	0.784397	ns
Ruaniaceae	0.0146639	0.0109026	0.00386649	0.0032406			Sporolactobacillaceae	6	0.0649	0.464259	ns		Sporolactobacillaceae	8	0.73	0.929317	ns
Ilumatobacteraceae	0.012085	0.0108497	0.0295723	0.0329178			Sporomusaceae	4	0.026	0.464259	ns		Sporomusaceae	13	0.556	0.890077	ns
Caldilineaceae	0.0147239	0.0108365	0.00393147	0.00397181			Staphylococcaceae	14	0.589	0.792396	ns		Staphylococcaceae	4	0.19	0.723163	ns
Thermosediminibacteraceae	0.0160733	0.0105193	0.0121043	0.00777743			Steroidobacteraceae	24	0.375	0.632429	ns		Sterolibacteriaceae	9	0.905	0.970014	ns
Halothiobacillaceae	0.0125798	0.0103343	0.00317167	0.00284175			Sterolibacteriaceae	10	0.24	0.51	ns		Streptococcaceae	1	0.0317	0.600043	ns
Immundisolibacteraceae	0.0122799	0.0102286	0.00626586	0.00560042			Streptococcaceae	15	0.699	0.877268	ns		Streptomycetaceae	6	0.413	0.832697	ns
Natranaerobiaceae	0.0112903	0.0100965	0.0241187	0.0371854			Streptomycetaceae	8	0.132	0.49368	ns		Streptosporangiaceae	6	0.413	0.832697	ns
Sanguibacteraceae	0.0122799	0.0100304	0.00375152	0.00326386			Streptosporangiaceae	10	0.24	0.51	ns		Succinivibrionaceae	15	0.286	0.784397	ns
Chloroflexaceae	0.0107356	0.00989822	0.00463379	0.00363944			Succinivibrionaceae	32	0.026	0.464259	ns		Sutterellaceae	16	0.19	0.723163	ns
Psychromonadaceae	0.00919119	0.00960749	0.0011647	0.000771096			Sulfolobaceae	19	0.937	0.992742	ns		Symbiobacteriaceae	8	0.73	0.929317	ns
Iamiaceae	0.0127297	0.00946212	0.0072531	0.00612888			Sutterellaceae	10	0.229	0.51	ns		Synechococcaceae	10	1	1	ns
Chthonomonadaceae	0.00943109	0.00927711	0.00441884	0.00434406			Symbiobacteriaceae	9	0.18	0.495	ns		Synergistaceae	9	0.905	0.970014	ns
Candidatus_Babeliaceae	0.00836653	0.00902602	0.00361155	0.00529796			Synechococcaceae	6	0.0649	0.464259	ns		Syntrophaceae	15	0.286	0.784397	ns
Melioribacteraceae	0.00943109	0.0090128	0.013364	0.00871139			Synergistaceae	6	0.0649	0.464259	ns		Syntrophobacteraceae	6	0.413	0.832697	ns
Puniceicoccaceae	0.0112903	0.00898637	0.0124367	0.0167182			Syntrophaceae	15.5	0.748	0.91722	ns		Syntrophomonadaceae	16	0.19	0.723163	ns
Trueperaceae	0.0119201	0.00894672	0.00540109	0.00398843			Syntrophobacteraceae	14	0.575	0.792396	ns		Tannerellaceae	6	0.413	0.832697	ns
Ichthyobacteriaceae	0.00916121	0.00890708	0.0109896	0.00642469			Syntrophomonadaceae	7	0.0921	0.464259	ns		Tenuifilaceae	10	1	1	ns
Tolypothrichaceae	0.00646232	0.00886743	0.000159958	0.000139595			Tannerellaceae	22	0.589	0.792396	ns		Tepidanaerobacteraceae	9	0.905	0.970014	ns
Desulfohalobiaceae	0.0107206	0.008841	0.00504368	0.00546082			Tenuifilaceae	7	0.0931	0.464259	ns		Tepidiformaceae	8	0.73	0.929317	ns
Wenzhouxiangellaceae	0.0122349	0.0087485	0.00516365	0.013318			Tepidanaerobacteraceae	6	0.0649	0.464259	ns		Thermaceae	8	0.73	0.929317	ns
Methanoregulaceae	0.00808165	0.00858991	0.0810738	0.068016			Tepidiformaceae	10.5	0.261	0.527643	ns		Thermoactinomycetaceae	9	0.905	0.970014	ns
Ktedonosporobacteraceae	0.0122649	0.00848419	0.0528287	0.0358227			Thermaceae	9	0.18	0.495	ns		Thermoanaerobacteraceae	5	0.286	0.784397	ns
Thermoguttaceae	0.0107655	0.00819346	0.00478375	0.00252933			Thermoactinomycetaceae	8	0.132	0.49368	ns		Thermoanaerobacterales_Family_III__Incertae_Sedis	3	0.111	0.600043	ns
Merismopediaceae	0.00706207	0.00784986	0.00320416	0.00584305			Thermoanaerobacteraceae	5	0.0411	0.464259	ns		Thermoanaerobacterales_Family_IV__Incertae_Sedis	0	0.0159	0.600043	ns
Methanocellaceae	0.00943109	0.00778378	0.00315417	0.00208063			Thermoanaerobacterales_Family_III__Incertae_Sedis	13	0.485	0.694981	ns		Thermococcaceae	6	0.413	0.832697	ns
Egicoccaceae	0.0116352	0.00771771	0.00359406	0.00453351			Thermoanaerobacterales_Family_IV__Incertae_Sedis	4	0.026	0.464259	ns		Thermodesulfobacteriaceae	15	0.286	0.784397	ns
Egibacteraceae	0.00880135	0.00759877	0.0184052	0.013195			Thermococcaceae	10	0.226	0.51	ns		Thermodesulfobiaceae	19	0.0317	0.600043	ns
Thioalkalibacteraceae	0.0100608	0.0074534	0.00300421	0.00269551			Thermodesulfobacteriaceae	4	0.0303	0.464259	ns		Thermofilaceae	0	0.0159	0.600043	ns
Gomontiellaceae	0.00832155	0.00732125	0.000287425	0.000282514			Thermodesulfobiaceae	14.5	0.63	0.826737	ns		Thermoguttaceae	3	0.111	0.600043	ns
Acaryochloridaceae	0.0065073	0.00721553	0.00301421	0.00690995			Thermoguttaceae	10.5	0.261	0.527643	ns		Thermomicrobiaceae	2	0.0635	0.600043	ns
Acidimicrobiaceae	0.0084415	0.00708337	0.00448883	0.00296805			Thermomicrobiaceae	9.5	0.199	0.51	ns		Thermomonosporaceae	5	0.286	0.784397	ns
Methylacidiphilaceae	0.00850148	0.00696444	0.00293423	0.00283178			Thermomonosporaceae	12	0.378	0.632429	ns		Thermosediminibacteraceae	3	0.111	0.600043	ns
Candidatus_Midichloriaceae	0.00670222	0.00676621	0.00326165	0.00399175			Thermosediminibacteraceae	7.5	0.109	0.49368	ns		Thermotogaceae	1	0.0317	0.600043	ns
Methanotrichaceae	0.0101658	0.00666049	0.0425339	0.01265			Thermotogaceae	11	0.31	0.552095	ns		Thioalkalibacteraceae	9	0.905	0.970014	ns
Hydrogenophilaceae	0.00565266	0.00642261	0.00425389	0.0263702			Thioalkalibacteraceae	17.5	1	1	ns		Thioalkalispiraceae	7	0.556	0.890077	ns
Candidatus_Paracaedibacteraceae	0.00509789	0.00626403	0.00723561	0.0210921			Thioalkalispiraceae	10	0.24	0.51	ns		Thiobacillaceae	7	0.556	0.890077	ns
Kineosporiaceae	0.00793171	0.00548433	0.00320666	0.00187456			Thiobacillaceae	9	0.173	0.495	ns		Tissierellaceae	7	0.556	0.890077	ns
Thermomicrobiaceae	0.00781176	0.0051143	0.0155409	0.00792368			Tissierellaceae	10	0.24	0.51	ns		Trueperaceae	3	0.111	0.600043	ns
Candidatus_Deianiraeaceae	0.00415328	0.00491607	0.00925258	0.0127862			Tolypothrichaceae	23	0.485	0.694981	ns		Tsukamurellaceae	2	0.0635	0.600043	ns
Mesoaciditogaceae	0.00517286	0.00490286	0.0091726	0.00941934			Trueperaceae	8	0.132	0.49368	ns		Vallitaleaceae	12	0.73	0.929317	ns
Sporichthyaceae	0.00584758	0.00485	0.00362655	0.00218366			Tsukamurellaceae	7.5	0.109	0.49368	ns		Veillonellaceae	15	0.286	0.784397	ns
Hyellaceae	0.00518785	0.00479714	0.00314168	0.00314753			Vallitaleaceae	10	0.24	0.51	ns		Verrucomicrobiaceae	8	0.73	0.929317	ns
Methanocorpusculaceae	0.00412329	0.00446675	0.0352908	0.0393126			Veillonellaceae	8	0.132	0.49368	ns		Vibrionaceae	8	0.73	0.929317	ns
Simkaniaceae	0.00463308	0.00442711	0.00717562	0.00415461			Verrucomicrobiaceae	11	0.31	0.552095	ns		Vicinamibacteraceae	9.5	1	1	ns
Acidothermaceae	0.00574262	0.00413637	0.00295423	0.00188786			Vibrionaceae	23	0.485	0.694981	ns		Vulgatibacteraceae	3	0.111	0.600043	ns
Segniliparaceae	0.00518785	0.00403065	0.00395896	0.00298467			Vicinamibacteraceae	7	0.0931	0.464259	ns		Waddliaceae	7	0.556	0.890077	ns
Jonesiaceae	0.00349355	0.00340953	0.00467628	0.00298467			Vulgatibacteraceae	10	0.24	0.51	ns		Weeksellaceae	8	0.73	0.929317	ns
Waddliaceae	0.00392837	0.00335667	0.00829033	0.00599261			Weeksellaceae	19	0.937	0.992742	ns		Wenzhouxiangellaceae	7	0.556	0.890077	ns
Cyanothecaceae	0.00328364	0.00315844	0.0222367	0.066763			Wenzhouxiangellaceae	6	0.0646	0.464259	ns		Woeseiaceae	9	0.905	0.970014	ns
Coprothermobacteraceae	0.0029088	0.00286771	0.00365654	0.0059062			Woeseiaceae	16	0.818	0.938442	ns		Xanthobacteraceae	8	0.73	0.929317	ns
Thermofilaceae	0.00238401	0.00142725	0.0371078	0.0182869			Xanthobacteraceae	6	0.0649	0.464259	ns		Xanthomonadaceae	7	0.556	0.890077	ns
Cuniculiplasmataceae	0.00197918	0.00128188	0.00263181	0.00694651			Xanthomonadaceae	9	0.18	0.495	ns		Yersiniaceae	14	0.413	0.832697	ns
Candidatus_Chazhemtobacteraceae	0.00125948	0.00107044	0.00198948	0.00113005			Yersiniaceae	2	0.00866	0.464259	ns		Zoogloeaceae	7	0.556	0.890077	ns
							Zoogloeaceae	10	0.24	0.51	ns

## Sheet: Abundance-Genus
	Metagenome		Metatranscriptome				Metagenome						Metatranscriptome
Genus	Cattle	Buffalo	Cattle	Buffalo			The significance was analysed using Wilcoxon rank sum test with Benjamini-Hochberg correction (FDR)
Prevotella	16.1914	24.6198	23.6106	28.9522			Genus	statistic	p	p.adj	p.adj.signif		Genus	statistic	p	p.adj	p.adj.signif
Fibrobacter	7.90613	9.12702	5.55726	4.58208			Abiotrophia	21	0.688	0.910818	ns		Abiotrophia	0	0.0159	0.798503	ns
Bacteroides	3.08554	3.4962	1.87802	1.92247			Acaryochloris	19.5	0.873	0.988681	ns		Acaryochloris	17	0.111	0.798503	ns
Clostridium	2.69044	2.28299	0.396323	0.475569			Acetoanaerobium	12	0.394	0.759305	ns		Acetoanaerobium	12	0.73	0.964442	ns
Alistipes	2.41251	2.0795	0.66128	0.450247			Acetobacter	10	0.24	0.655238	ns		Acetobacter	11	0.905	0.985317	ns
Pseudomonas	1.50637	1.12551	0.415346	0.2742			Acetobacterium	9	0.18	0.64	ns		Acetobacterium	6	0.413	0.896464	ns
Ruminococcus	1.12244	0.992527	3.67706	4.28061			Acetohalobium	9.5	0.199	0.651962	ns		Acetohalobium	10	1	1	ns
Hymenobacter	1.12824	0.978359	0.27506	0.198409			Acetomicrobium	9.5	0.197	0.651962	ns		Acetomicrobium	10	1	1	ns
Streptomyces	1.32361	0.977123	0.330126	0.280695			Acholeplasma	11	0.31	0.708571	ns		Acholeplasma	7	0.556	0.924872	ns
Butyrivibrio	0.972944	0.93947	0.567615	0.481421			Achromobacter	10	0.24	0.655238	ns		Achromobacter	6	0.413	0.896464	ns
Bacillus	1.01779	0.891484	0.273319	0.26519			Acidaminococcus	6	0.0649	0.607136	ns		Acidaminococcus	15	0.286	0.858	ns
Paenibacillus	1.02214	0.818213	0.386425	0.410152			Acidianus	15	0.699	0.910818	ns		Acidianus	8	0.712	0.964442	ns
Lactobacillus	1.00892	0.817292	0.232644	0.326631			Acidibrevibacterium	14	0.572	0.847766	ns		Acidibrevibacterium	7	0.556	0.924872	ns
Pseudobutyrivibrio	0.560113	0.751483	0.281858	0.250215			Acidiferrobacter	19	0.936	0.991778	ns		Acidiferrobacter	5.5	0.325	0.896464	ns
Alloprevotella	0.684997	0.726184	1.59433	1.37109			Acidihalobacter	13.5	0.52	0.825917	ns		Acidihalobacter	8	0.73	0.964442	ns
Methanobrevibacter	1.00885	0.699923	12.026	8.12796			Acidimicrobium	9	0.173	0.64	ns		Acidimicrobium	0	0.0159	0.798503	ns
Nostoc	0.425752	0.691926	0.00974203	0.0120798			Acidiphilium	10	0.24	0.655238	ns		Acidiphilium	6	0.413	0.896464	ns
Selenomonas	0.450084	0.668166	0.533353	2.57533			Acidipropionibacterium	10	0.24	0.655238	ns		Acidipropionibacterium	3	0.111	0.798503	ns
Mycoplasma	0.76579	0.662134	0.210041	0.184907			Acidisarcina	14	0.574	0.847766	ns		Acidisarcina	6.5	0.461	0.924872	ns
Phocaeicola	0.563147	0.660031	0.779896	0.687378			Acidithiobacillus	11	0.297	0.708571	ns		Acidithiobacillus	8	0.73	0.964442	ns
Staphylococcus	0.78701	0.655757	0.400944	0.230767			Acidobacterium	6	0.0649	0.607136	ns		Acidobacterium	7	0.556	0.924872	ns
Streptococcus	0.634289	0.587626	0.278413	0.172612			Acidothermus	6	0.0649	0.607136	ns		Acidothermus	6	0.413	0.896464	ns
Muribaculum	0.54922	0.54629	0.442009	0.365071			Acidovorax	10	0.24	0.655238	ns		Acidovorax	6	0.413	0.896464	ns
Duncaniella	0.476459	0.464568	0.174801	0.126953			Acinetobacter	14	0.589	0.847766	ns		Acinetobacter	3	0.111	0.798503	ns
Chryseobacterium	0.466903	0.458371	0.0715314	0.0447557			Actinoalloteichus	10.5	0.261	0.681472	ns		Actinoalloteichus	6	0.413	0.896464	ns
Oscillibacter	0.559155	0.448985	0.679564	2.63002			Actinobacillus	18	1	1	ns		Actinobacillus	8	0.73	0.964442	ns
Desulfovibrio	0.55774	0.434199	1.11704	1.40854			Actinobaculum	17	0.936	0.991778	ns		Actinobaculum	10	1	1	ns
Faecalibacterium	0.617659	0.433677	0.472157	0.413544			Actinomadura	11	0.31	0.708571	ns		Actinomadura	4	0.19	0.834058	ns
Paraprevotella	0.375012	0.424057	0.465803	0.340761			Actinomyces	7	0.0931	0.607136	ns		Actinomyces	5	0.286	0.858	ns
Flavobacterium	0.435308	0.422161	0.143828	0.0864924			Actinoplanes	7	0.0931	0.607136	ns		Actinoplanes	7	0.556	0.924872	ns
Tannerella	0.413931	0.399061	0.124301	0.100915			Actinopolymorpha	14	0.573	0.847766	ns		Actinopolymorpha	6	0.413	0.896464	ns
Porphyromonas	0.385355	0.396038	0.399385	0.323933			Actinopolyspora	13	0.47	0.807942	ns		Actinopolyspora	4	0.19	0.834058	ns
Corynebacterium	0.498277	0.386268	0.420182	0.283249			Actinosynnema	10	0.228	0.655238	ns		Actinosynnema	6	0.389	0.896464	ns
Fusobacterium	0.449549	0.370932	0.0201768	0.0132239			Actinotalea	8.5	0.148	0.64	ns		Actinotalea	6	0.413	0.896464	ns
Barnesiella	0.336077	0.327824	0.0882767	0.067055			Actinotignum	12.5	0.423	0.783376	ns		Actinotignum	9	0.905	0.985317	ns
Spiroplasma	0.374745	0.321118	0.127347	0.111098			Adhaeribacter	9	0.18	0.64	ns		Adhaeribacter	2	0.0635	0.798503	ns
Campylobacter	0.361777	0.32098	0.034523	0.0589153			Adlercreutzia	6	0.0649	0.607136	ns		Adlercreutzia	7	0.556	0.924872	ns
Sphingomonas	0.40865	0.304037	0.117605	0.0902095			Advenella	16	0.81	0.95793	ns		Advenella	10.5	1	1	ns
Vibrio	0.287869	0.298801	0.0387363	0.0377161			Aequorivita	18.5	1	1	ns		Aequorivita	1	0.0317	0.798503	ns
Treponema	0.305646	0.288852	0.757323	1.21754			Aeribacillus	8.5	0.149	0.64	ns		Aeribacillus	11.5	0.806	0.985317	ns
Arcobacter	0.363915	0.287244	0.0125563	0.0147663			Aerococcus	8	0.132	0.619904	ns		Aerococcus	5	0.286	0.858	ns
Mycobacterium	0.378297	0.287093	0.0635307	0.0596353			Aeromicrobium	6	0.0649	0.607136	ns		Aeromicrobium	5	0.286	0.858	ns
Lachnoclostridium	0.342915	0.284853	0.30038	0.225687			Aeromonas	7	0.0921	0.607136	ns		Aeromonas	9	0.905	0.985317	ns
Flavonifractor	0.385025	0.282091	0.375192	0.898192			Aerosticca	8	0.127	0.619904	ns		Aerosticca	7	0.556	0.924872	ns
Mucilaginibacter	0.292223	0.278175	0.0726043	0.0976731			Afipia	20	0.81	0.95793	ns		Afipia	9	0.905	0.985317	ns
Calothrix	0.200867	0.27768	0.0107825	0.0112428			Agarilytica	25	0.296	0.708571	ns		Agarivorans	2.5	0.0799	0.798503	ns
Spirosoma	0.279522	0.276086	0.11078	0.150039			Agarivorans	25.5	0.257	0.681472	ns		Aggregatibacter	11	0.905	0.985317	ns
Parabacteroides	0.244942	0.274767	0.296485	0.280632			Aggregatibacter	9	0.173	0.64	ns		Agrobacterium	8	0.73	0.964442	ns
Anabaena	0.173815	0.272912	0.000762865	0.000741969			Agrobacterium	10	0.24	0.655238	ns		Agrococcus	2	0.0635	0.798503	ns
Acinetobacter	0.470141	0.271977	0.166065	0.0778008			Agrococcus	8	0.128	0.619904	ns		Agromyces	9	0.905	0.985317	ns
Blautia	0.31874	0.269174	0.409874	0.278553			Agromyces	15.5	0.748	0.938239	ns		Ahniella	4.5	0.219	0.858	ns
Chitinophaga	0.279931	0.262083	0.0857266	0.084822			Ahniella	17	0.937	0.991778	ns		Akkermansia	8	0.73	0.964442	ns
Capnocytophaga	0.251103	0.259761	0.0731245	0.0561301			Akkermansia	18	1	1	ns		Alcaligenes	12	0.73	0.964442	ns
Bifidobacterium	0.343654	0.258551	0.130879	0.136124			Alcaligenes	9.5	0.199	0.651962	ns		Alcanivorax	8	0.73	0.964442	ns
Eubacterium	0.314669	0.255583	0.168604	0.184509			Alcanivorax	7	0.0931	0.607136	ns		Algibacter	7	0.556	0.924872	ns
Pontibacter	0.268519	0.250334	0.801078	0.61075			Algibacter	16	0.81	0.95793	ns		Algoriphagus	6.5	0.461	0.924872	ns
Geobacter	0.295005	0.237609	0.268259	0.280654			Algoriphagus	14.5	0.629	0.874753	ns		Alicycliphilus	7	0.556	0.924872	ns
Microbacterium	0.303807	0.23519	0.14234	0.107399			Alicycliphilus	14.5	0.63	0.874753	ns		Alicyclobacillus	14	0.413	0.896464	ns
Burkholderia	0.280528	0.232634	0.0748794	0.0625008			Alicyclobacillus	13	0.485	0.807942	ns		Alienimonas	6	0.413	0.896464	ns
Succinivibrio	0.0847228	0.226574	0.028571	0.0465284			Alienimonas	10	0.226	0.655238	ns		Aliivibrio	10	1	1	ns
Rhizobium	0.281377	0.218934	0.0845971	0.0634585			Aliiarcobacter	18	1	1	ns		Alistipes	2	0.0635	0.798503	ns
Acholeplasma	0.262924	0.207941	0.0471709	0.0371898			Aliivibrio	25.5	0.261	0.681472	ns		Alkalihalobacillus	10	1	1	ns
Xanthomonas	0.215171	0.200836	0.0357253	0.0346679			Alistipes	10	0.24	0.655238	ns		Alkalilimnicola	11	0.905	0.985317	ns
Bradyrhizobium	0.253744	0.198692	0.0617328	0.0506184			Alkalihalobacillus	17	0.937	0.991778	ns		Alkaliphilus	7	0.556	0.924872	ns
Roseburia	0.214306	0.196659	0.112276	0.145207			Alkalilimnicola	11.5	0.336	0.729237	ns		Alkalitalea	9	0.905	0.985317	ns
Flintibacter	0.276457	0.192357	0.40644	0.539093			Alkaliphilus	19	0.937	0.991778	ns		Alloactinosynnema	12	0.73	0.964442	ns
Sphingobacterium	0.192332	0.184071	0.541844	0.376237			Alkalitalea	17.5	1	1	ns		Allochromatium	5	0.286	0.858	ns
Synechococcus	0.212844	0.179591	0.102739	0.114885			Alloactinosynnema	12.5	0.422	0.783376	ns		Allofrancisella	7	0.556	0.924872	ns
Olsenella	0.23977	0.178574	3.77784	3.53947			Allochromatium	14	0.575	0.847766	ns		Allokutzneria	8	0.73	0.964442	ns
Aeromonas	0.217073	0.178025	0.0782462	0.0702129			Allofrancisella	22	0.589	0.847766	ns		Alloprevotella	8	0.73	0.964442	ns
Deinococcus	0.226221	0.174521	0.122004	0.11995			Allokutzneria	10	0.229	0.655238	ns		Allopseudarcicella	4	0.19	0.834058	ns
Enterococcus	0.19546	0.174521	0.0286789	0.0309726			Alloprevotella	23	0.485	0.807942	ns		Altererythrobacter	8	0.73	0.964442	ns
Mycolicibacterium	0.223234	0.171016	0.0762595	0.0654212			Allopseudarcicella	22	0.589	0.847766	ns		Alteromonas	8	0.73	0.964442	ns
Halomonas	0.202549	0.168474	0.50679	0.279993			Altererythrobacter	6	0.0649	0.607136	ns		Altibacter	4	0.19	0.834058	ns
Pedobacter	0.165846	0.16622	0.0273796	0.0271422			Alteromonas	22	0.589	0.847766	ns		Alysiella	0	0.0159	0.798503	ns
Christensenella	0.262609	0.165946	0.366146	0.238128			Altibacter	11.5	0.335	0.729237	ns		Amedibacterium	5	0.286	0.858	ns
Buchnera	0.19568	0.165877	0.0108418	0.0146018			Alysiella	0	0.005	0.607136	ns		Aminipila	9	0.905	0.985317	ns
Stenotrophomonas	0.263505	0.165808	0.0550638	0.0394888			Amedibacterium	11.5	0.336	0.729237	ns		Aminobacter	9	0.905	0.985317	ns
Blattabacterium	0.197032	0.165176	0.0673235	0.059109			Aminipila	1	0.00433	0.607136	ns		Aminobacterium	10.5	1	1	ns
Shewanella	0.163567	0.162208	0.0250074	0.0303769			Aminobacter	8.5	0.149	0.64	ns		Aminomonas	7	0.556	0.924872	ns
Neisseria	0.187459	0.156835	0.130706	0.423365			Aminobacterium	4.5	0.037	0.607136	ns		Ammonifex	9	0.905	0.985317	ns
Fischerella	0.0834181	0.155681	0.00586031	0.0159542			Aminomonas	6	0.0651	0.607136	ns		Amniculibacterium	5	0.286	0.858	ns
Mesorhizobium	0.194878	0.151929	0.076052	0.0669855			Ammonifex	7.5	0.109	0.619904	ns		Amphibacillus	13	0.556	0.924872	ns
Anaerocolumna	0.162136	0.146048	0.0734561	0.0818322			Amniculibacterium	20.5	0.748	0.938239	ns		Amycolatopsis	7	0.556	0.924872	ns
Petrimonas	0.14373	0.136126	0.129345	0.12131			Amphibacillus	12	0.394	0.759305	ns		Anaerobutyricum	3	0.111	0.798503	ns
Nocardioides	0.193102	0.136112	0.077788	0.0535936			Amycolatopsis	9	0.173	0.64	ns		Anaerococcus	10	1	1	ns
Enterobacter	0.154434	0.13199	0.0472653	0.0385093			Anabaena	24	0.394	0.759305	ns		Anaerocolumna	13	0.556	0.924872	ns
Anaerostipes	0.144925	0.12975	0.129884	0.110926			Anabaenopsis	22.5	0.513	0.825917	ns		Anaerohalosphaera	14	0.413	0.896464	ns
Rhodococcus	0.166679	0.128444	0.0654527	0.0516637			Anaerobutyricum	13	0.468	0.807942	ns		Anaerolinea	3	0.111	0.798503	ns
Serratia	0.154199	0.127963	0.0311616	0.0350589			Anaerococcus	14.5	0.629	0.874753	ns		Anaeromyxobacter	3	0.111	0.798503	ns
Methylobacterium	0.153774	0.127482	0.0851039	0.0505416			Anaerocolumna	13	0.485	0.807942	ns		Anaerostipes	6	0.413	0.896464	ns
Actinomyces	0.161052	0.127139	0.115594	0.0840545			Anaerohalosphaera	17	0.937	0.991778	ns		Anaerotignum	3	0.111	0.798503	ns
Ruthenibacterium	0.197802	0.127043	0.464676	0.34541			Anaerolinea	7.5	0.108	0.619904	ns		Anaplasma	10	1	1	ns
Paraburkholderia	0.158238	0.126782	0.0438903	0.0377564			Anaeromyxobacter	11	0.31	0.708571	ns		Ancylobacter	9.5	1	1	ns
Massilia	0.156949	0.124707	0.0401865	0.027102			Anaerostipes	10	0.24	0.655238	ns		Aneurinibacillus	2	0.0635	0.798503	ns
Arthrobacter	0.152139	0.118399	0.0396932	0.0650265			Anaerotignum	7	0.0931	0.607136	ns		Anoxybacillus	11	0.905	0.985317	ns
Sphingobium	0.145129	0.117753	0.0754724	0.0377271			Anaplasma	7	0.0921	0.607136	ns		Anoxybacter	6	0.413	0.896464	ns
Polaribacter	0.135902	0.116819	0.0174408	0.00586631			Ancylobacter	9.5	0.199	0.651962	ns		Anseongella	2	0.0635	0.798503	ns
Cupriavidus	0.144815	0.116599	0.0307249	0.0273469			Aneurinibacillus	13.5	0.521	0.825917	ns		Antarcticibacterium	2	0.0635	0.798503	ns
Klebsiella	0.147927	0.115266	0.0640726	0.0568465			Anoxybacillus	5	0.0411	0.607136	ns		Antarctobacter	8	0.73	0.964442	ns
Caproiciproducens	0.166773	0.113741	0.221748	0.239656			Anoxybacter	14.5	0.63	0.874753	ns		Apibacter	12	0.73	0.964442	ns
Erysipelothrix	0.125449	0.112683	0.0287058	0.0291488			Anseongella	5	0.045	0.607136	ns		Aquabacterium	3.5	0.14	0.834058	ns
Romboutsia	0.15368	0.112586	0.0399574	0.0214184			Antarcticibacterium	24	0.378	0.759305	ns		Aquaspirillum	10	1	1	ns
Variovorax	0.137773	0.110443	0.030927	0.0369705			Antarctobacter	17.5	1	1	ns		Aquicella	15	0.286	0.858	ns
Paludibacter	0.0976905	0.109302	0.655336	0.422827			Apibacter	25	0.31	0.708571	ns		Aquifex	8	0.73	0.964442	ns
Weissella	0.187082	0.108148	0.135617	0.0323396			Aquabacterium	16.5	0.873	0.988681	ns		Aquiflexum	13	0.556	0.924872	ns
Leptotrichia	0.120765	0.106567	0.0194409	0.0200551			Aquaspirillum	8.5	0.147	0.64	ns		Aquimarina	7	0.556	0.924872	ns
Pseudoalteromonas	0.107185	0.106403	0.0305847	0.0301795			Aquicella	13.5	0.521	0.825917	ns		Aquisphaera	5	0.286	0.858	ns
Micromonospora	0.141985	0.105825	0.0395746	0.0355085			Aquiflexum	24	0.378	0.759305	ns		Aquitalea	7	0.556	0.924872	ns
Pantoea	0.131014	0.105317	0.0307276	0.0247152			Aquimarina	17	0.937	0.991778	ns		Arabia	5	0.286	0.858	ns
Brachyspira	0.123909	0.105111	0.0310618	0.022058			Aquisphaera	11	0.31	0.708571	ns		Arachidicoccus	13	0.556	0.924872	ns
Brevundimonas	0.135776	0.105056	0.0844246	0.0351759			Aquitalea	12	0.394	0.759305	ns		Arcanobacterium	14	0.413	0.896464	ns
Lachnospira	0.11113	0.104616	0.0630321	0.0551506			Arabia	8	0.132	0.619904	ns		Archaeoglobus	4	0.19	0.834058	ns
Azospirillum	0.138213	0.104273	0.0406205	0.0329281			Arachidicoccus	20	0.818	0.95793	ns		Archangium	4	0.19	0.834058	ns
Gemella	0.118596	0.103173	0.00817856	0.00561777			Arcanobacterium	15	0.686	0.910818	ns		Arcobacter	14	0.413	0.896464	ns
Acidaminococcus	0.147251	0.10206	0.0586382	0.187609			Archangium	8	0.132	0.619904	ns		Arcticibacterium	16	0.19	0.834058	ns
Francisella	0.113409	0.101414	0.00827291	0.00805566			Arcobacter	16	0.818	0.95793	ns		Arenibacter	17	0.111	0.798503	ns
Bordetella	0.132759	0.101249	0.0391541	0.0321532			Arcticibacterium	24	0.377	0.759305	ns		Arenimonas	1.5	0.0481	0.798503	ns
Lacrimispora	0.124789	0.100617	0.0470011	0.0486666			Arenibacter	16.5	0.873	0.988681	ns		Aromatoleum	9	0.902	0.985317	ns
Rufibacter	0.106131	0.0998202	0.0272529	0.0169374			Arenimonas	11.5	0.336	0.729237	ns		Arsenicicoccus	3	0.111	0.798503	ns
Legionella	0.106839	0.0997241	0.0178559	0.0195946			Aromatoleum	9	0.173	0.64	ns		Arthrobacter	10	1	1	ns
Achromobacter	0.140586	0.0981575	0.0369302	0.0246348			Arsenicicoccus	14	0.589	0.847766	ns		Asaia	8	0.73	0.964442	ns
Listeria	0.109259	0.0968245	0.0138286	0.0124563			Arsenophonus	20.5	0.748	0.938239	ns		Asticcacaulis	13	0.539	0.924872	ns
Paracoccus	0.127619	0.0953679	0.130342	0.0623802			Arthrobacter	5	0.0411	0.607136	ns		Athalassotoga	12	0.73	0.964442	ns
Clostridioides	0.119146	0.0943235	0.0214141	0.0239587			Arthrospira	15	0.688	0.910818	ns		Atlantibacter	6	0.413	0.896464	ns
Agrobacterium	0.113912	0.09398	0.0403752	0.0312248			Asaia	24	0.376	0.759305	ns		Aurantimicrobium	9	0.905	0.985317	ns
Proteiniphilum	0.0919376	0.0934853	0.0352374	0.0500994			Asticcacaulis	10	0.24	0.655238	ns		Auraticoccus	9	0.905	0.985317	ns
Lactococcus	0.0999069	0.0934578	0.013435	0.00978449			Athalassotoga	6.5	0.0771	0.607136	ns		Aureimonas	1	0.0317	0.798503	ns
Butyricimonas	0.0926449	0.0933066	0.685471	0.450119			Atlantibacter	9	0.17	0.64	ns		Aureitalea	9	0.902	0.985317	ns
Virgibacillus	0.106367	0.0905858	0.00955333	0.0201501			Aurantimicrobium	9	0.17	0.64	ns		Auricoccus	9	0.905	0.985317	ns
Tenuifilum	0.104229	0.0905033	0.116287	0.112575			Auraticoccus	14	0.574	0.847766	ns		Auritidibacter	8	0.73	0.964442	ns
Citrobacter	0.100473	0.0896788	0.0149931	0.0181801			Aureimonas	8	0.132	0.619904	ns		Austwickia	6	0.413	0.896464	ns
Enterocloster	0.11344	0.0895139	0.0488638	0.042782			Aureitalea	22.5	0.52	0.825917	ns		Azoarcus	7	0.556	0.924872	ns
Hungateiclostridium	0.106477	0.0869992	0.0323315	0.0375955			Auricoccus	11	0.31	0.708571	ns		Azorhizobium	8	0.73	0.964442	ns
Megasphaera	0.111224	0.0865319	0.108931	0.538077			Auritidibacter	11.5	0.336	0.729237	ns		Azospira	7	0.539	0.924872	ns
Vagococcus	0.0927078	0.0858998	0.00602744	0.00603809			Austwickia	13	0.466	0.807942	ns		Azospirillum	7	0.556	0.924872	ns
Marinobacter	0.0966531	0.0851715	0.021592	0.0185821			Avibacterium	17.5	1	1	ns		Azotobacter	8	0.73	0.964442	ns
Pseudodesulfovibrio	0.110328	0.0845394	0.0872712	0.0583341			Azoarcus	12	0.394	0.759305	ns		Bacillus	11	0.905	0.985317	ns
Caulobacter	0.106383	0.0837011	0.0311535	0.0238929			Azorhizobium	13	0.47	0.807942	ns		Bacterioplanes	7	0.539	0.924872	ns
Massilistercora	0.11572	0.0833851	0.0843977	0.0624972			Azospira	11.5	0.336	0.729237	ns		Bacteriovorax	8	0.73	0.964442	ns
Flavisolibacter	0.0881966	0.0832064	0.0251422	0.0169776			Azospirillum	6	0.0649	0.607136	ns		Bacteroides	11	0.905	0.985317	ns
Nocardia	0.108693	0.0828904	0.0328275	0.0259982			Azotobacter	16	0.818	0.95793	ns		Baekduia	7	0.556	0.924872	ns
Nonlabens	0.0813433	0.0823132	0.0346093	0.0167619			Bacillus	16	0.818	0.95793	ns		Barnesiella	4	0.19	0.834058	ns
Helicobacter	0.0837168	0.0773799	0.0170499	0.0231765			Bacteroides	31	0.0411	0.607136	ns		Bartonella	10	1	1	ns
Lysobacter	0.100881	0.0773112	0.0258323	0.0165828			Baekduia	16.5	0.872	0.988681	ns		Bdellovibrio	8	0.73	0.964442	ns
Azoarcus	0.0961658	0.0767203	0.0250182	0.0224418			Barnesiella	10	0.24	0.655238	ns		Beggiatoa	15	0.286	0.858	ns
Mesoplasma	0.0867662	0.0766928	0.00231555	0.00273761			Bartonella	21	0.699	0.910818	ns		Beijerinckia	6	0.413	0.896464	ns
Sorangium	0.099954	0.0760195	0.0571205	0.0439151			Basfia	11.5	0.335	0.729237	ns		Belliella	15	0.268	0.858	ns
Acidovorax	0.0969518	0.0758546	0.0234305	0.0173248			Bdellovibrio	20	0.818	0.95793	ns		Bergeyella	9	0.905	0.985317	ns
Bartonella	0.0754174	0.0757447	0.00763404	0.00707612			Beijerinckia	12.5	0.421	0.783376	ns		Bernardetia	4	0.19	0.834058	ns
Elizabethkingia	0.0726195	0.0749339	0.0227485	0.0491344			Belliella	17	0.936	0.991778	ns		Beutenbergia	11	0.905	0.985317	ns
Caldicellulosiruptor	0.0790484	0.0739033	0.00766369	0.00691164			Bergeyella	10	0.226	0.655238	ns		Bibersteinia	1	0.0317	0.798503	ns
Thermoanaerobacterium	0.0811861	0.0737109	0.0370812	0.0229024			Bermanella	26	0.228	0.655238	ns		Bifidobacterium	9	0.905	0.985317	ns
Akkermansia	0.0823964	0.0729001	0.0336712	0.0271605			Bernardetia	19	0.937	0.991778	ns		Biomaibacter	10	1	1	ns
Brevibacillus	0.0868605	0.0720344	0.0304068	0.0382169			Beutenbergia	9.5	0.199	0.651962	ns		Blastochloris	10	1	1	ns
Anaeromyxobacter	0.0907272	0.071842	0.033469	0.0226684			Bibersteinia	3	0.0152	0.607136	ns		Blastococcus	13	0.539	0.924872	ns
Mucinivorans	0.0644302	0.0714023	0.0159851	0.0130411			Bifidobacterium	6	0.0649	0.607136	ns		Blastomonas	9	0.905	0.985317	ns
Slackia	0.11869	0.0709625	0.275249	0.182565			Biomaibacter	10.5	0.261	0.681472	ns		Blattabacterium	6	0.413	0.896464	ns
Lysinibacillus	0.0873478	0.0709076	0.00477397	0.0100513			Bisgaardia	16.5	0.873	0.988681	ns		Blautia	3	0.111	0.798503	ns
Fibrella	0.0760933	0.0704953	0.0907405	0.104179			Blastochloris	6	0.0649	0.607136	ns		Bombella	10.5	1	1	ns
Runella	0.0732797	0.0703579	0.0469742	0.0444231			Blastococcus	18.5	1	1	ns		Bordetella	9	0.905	0.985317	ns
Amycolatopsis	0.0911202	0.0698357	0.0245788	0.0188745			Blastomonas	12	0.394	0.759305	ns		Borrelia	7	0.556	0.924872	ns
Hungatella	0.0942953	0.0696571	0.0505162	0.0336408			Blattabacterium	18	1	1	ns		Borreliella	7	0.556	0.924872	ns
Odoribacter	0.0704032	0.068434	0.0133838	0.00934954			Blautia	8	0.132	0.619904	ns		Bosea	6	0.413	0.896464	ns
Eggerthella	0.0996239	0.0684203	0.240189	0.15225			Bordetella	6	0.0649	0.607136	ns		Boseongicola	4	0.19	0.834058	ns
Tenacibaculum	0.0763605	0.0675546	0.00618918	0.00391453			Borrelia	18	1	1	ns		Brachybacterium	0	0.0159	0.798503	ns
Ethanoligenens	0.0964173	0.0669362	0.17758	0.69025			Borreliella	20	0.818	0.95793	ns		Brachyspira	5	0.286	0.858	ns
Collinsella	0.0898313	0.0665514	0.236601	0.151109			Bosea	11	0.31	0.708571	ns		Bradymonas	4	0.19	0.834058	ns
Erysipelatoclostridium	0.0729496	0.0662628	0.0103701	0.00981373			Boseongicola	19.5	0.872	0.988681	ns		Bradyrhizobium	6	0.413	0.896464	ns
Echinicola	0.0629212	0.0653284	0.0572688	0.0343755			Brachybacterium	12	0.394	0.759305	ns		Brasilonema	13	0.556	0.924872	ns
Adlercreutzia	0.096213	0.0649436	0.659784	0.502836			Brachyspira	22.5	0.521	0.825917	ns		Bremerella	10	1	1	ns
Anaerobutyricum	0.0736412	0.064765	0.278419	0.209305			Bradymonas	10	0.24	0.655238	ns		Brenneria	5	0.268	0.858	ns
Prochlorococcus	0.0728867	0.0642978	0.00219964	0.00220032			Bradyrhizobium	7	0.0931	0.607136	ns		Breoghania	8	0.712	0.964442	ns
Cellulosilyticum	0.0728239	0.0636519	0.0310834	0.0205741			Bremerella	18	1	1	ns		Brevefilum	6.5	0.461	0.924872	ns
Gramella	0.0629526	0.0635557	0.0150093	0.0181143			Brenneria	11.5	0.335	0.729237	ns		Brevibacillus	9	0.905	0.985317	ns
Microbulbifer	0.0733426	0.0621678	0.014729	0.050951			Breoghania	15.5	0.748	0.938239	ns		Brevibacterium	4	0.19	0.834058	ns
Aminipila	0.0780896	0.061838	0.0551554	0.0491966			Brevefilum	16	0.809	0.95793	ns		Brevirhabdus	3	0.111	0.798503	ns
Gordonibacter	0.0979578	0.0612471	0.397016	0.256411			Brevibacillus	5.5	0.0542	0.607136	ns		Brevundimonas	3	0.111	0.798503	ns
Comamonas	0.153208	0.0611372	0.0286411	0.0176647			Brevibacterium	16	0.818	0.95793	ns		Brucella	14	0.413	0.896464	ns
Desulfosarcina	0.0794414	0.060931	0.0256409	0.0186296			Brevirhabdus	20	0.809	0.95793	ns		Buchnera	14	0.413	0.896464	ns
Yersinia	0.0601233	0.0606012	0.0082756	0.0194813			Brevundimonas	17	0.937	0.991778	ns		Burkholderia	7	0.556	0.924872	ns
Actinoplanes	0.0794099	0.0602577	0.0207537	0.0173687			Brochothrix	26.5	0.196	0.651962	ns		Buttiauxella	12	0.73	0.964442	ns
Winogradskyella	0.0687213	0.0602577	0.00581179	0.00717115			Brucella	20	0.81	0.95793	ns		Butyricimonas	4	0.19	0.834058	ns
Sphaerochaeta	0.0850057	0.0602439	0.266461	0.200189			Buchnera	19	0.937	0.991778	ns		Butyrivibrio	7	0.556	0.924872	ns
Dickeya	0.0670866	0.0602302	0.0156616	0.0211808			Burkholderia	10	0.24	0.655238	ns		Bythopirellula	4	0.19	0.834058	ns
Pandoraea	0.0746001	0.0601615	0.0267515	0.0220361			Buttiauxella	16	0.818	0.95793	ns		Caballeronia	7	0.556	0.924872	ns
Sphingopyxis	0.0719279	0.0601065	0.0154514	0.0135272			Butyricimonas	21.5	0.63	0.874753	ns		Caldanaerobacter	2.5	0.0851	0.798503	ns
Carnobacterium	0.0689099	0.0600103	0.00269024	0.00666676			Butyrivibrio	17	0.937	0.991778	ns		Caldicellulosiruptor	8	0.73	0.964442	ns
Planococcus	0.0701046	0.0599141	0.0141494	0.013593			Bythopirellula	7	0.0931	0.607136	ns		Caldilinea	10	1	1	ns
Chryseolinea	0.0625282	0.0595156	0.0191067	0.0168898			Caballeronia	19	0.937	0.991778	ns		Caldimicrobium	11	0.905	0.985317	ns
Opitutus	0.0709062	0.0590759	0.0187401	0.012025			Caldanaerobacter	18	1	1	ns		Caldisericum	9	0.905	0.985317	ns
Leuconostoc	0.0617423	0.0579628	0.00999272	0.00907541			Caldicellulosiruptor	14	0.589	0.847766	ns		Calditerrivibrio	10	1	1	ns
Gordonia	0.0743643	0.0575505	0.0304229	0.0237065			Caldilinea	11	0.296	0.708571	ns		Caldithrix	12	0.73	0.964442	ns
Escherichia	0.0589287	0.0575368	0.196032	0.113474			Caldisericum	11.5	0.332	0.729237	ns		Caloramator	13	0.556	0.924872	ns
Novosphingobium	0.0792684	0.0574544	0.0198938	0.0249748			Caldisphaera	28	0.132	0.619904	ns		Caloranaerobacter	13	0.556	0.924872	ns
Sinorhizobium	0.0698059	0.0573032	0.0214222	0.0181435			Calditerrivibrio	16.5	0.873	0.988681	ns		Calothrix	10	1	1	ns
Pelobacter	0.0763762	0.0571246	0.0455347	0.0282241			Caldithrix	12	0.394	0.759305	ns		Campylobacter	15	0.286	0.858	ns
Brevibacterium	0.0681083	0.0569734	0.0430412	0.0275186			Caloramator	20	0.81	0.95793	ns		Candidatus_Accumulibacter	9	0.905	0.985317	ns
Lachnoanaerobaculum	0.0653261	0.0565474	0.0474782	0.0399165			Caloranaerobacter	9	0.173	0.64	ns		Candidatus_Amoebophilus	10	1	1	ns
Myroides	0.0565866	0.0564512	0.00509206	0.00449567			Calothrix	25	0.31	0.708571	ns		Candidatus_Aquiluna	12.5	0.623	0.964442	ns
Erwinia	0.0577655	0.0560252	0.00989029	0.00926913			Caminibacter	16	0.818	0.95793	ns		Candidatus_Arthromitus	9	0.905	0.985317	ns
Chlorobaculum	0.0673538	0.055929	0.0193304	0.019251			Campylobacter	19	0.937	0.991778	ns		Candidatus_Atelocyanobacterium	11	0.905	0.985317	ns
Sporosarcina	0.0592116	0.0541151	0.00632666	0.00737948			Candidatus_Accumulibacter	24.5	0.335	0.729237	ns		Candidatus_Azobacteroides	8	0.73	0.964442	ns
Dysgonomonas	0.0491989	0.0540876	0.0541472	0.0430598			Candidatus_Amoebophilus	13	0.47	0.807942	ns		Candidatus_Babela	9	0.905	0.985317	ns
Rubrobacter	0.0726981	0.0540189	0.057134	0.0492477			Candidatus_Aquiluna	18.5	1	1	ns		Candidatus_Bipolaricaulis	15	0.286	0.858	ns
Thermoanaerobacter	0.0592116	0.053909	0.146201	0.108894			Candidatus_Arthromitus	12	0.394	0.759305	ns		Candidatus_Blochmannia	12	0.73	0.964442	ns
Draconibacterium	0.0568696	0.0533868	0.00872847	0.0060052			Candidatus_Atelocyanobacterium	13	0.47	0.807942	ns		Candidatus_Cardinium	14	0.413	0.896464	ns
Muricauda	0.0578441	0.0533043	0.0462221	0.0369559			Candidatus_Azobacteroides	17	0.937	0.991778	ns		Candidatus_Carsonella	13	0.556	0.924872	ns
Veillonella	0.0607049	0.0530707	0.0124835	0.0123028			Candidatus_Babela	23	0.485	0.807942	ns		Candidatus_Chazhemtobacterium	3	0.111	0.798503	ns
Erythrobacter	0.0650275	0.0530158	0.0182899	0.0285859			Candidatus_Bipolaricaulis	13.5	0.521	0.825917	ns		Candidatus_Cloacimonas	7	0.537	0.924872	ns
Geminocystis	0.0562408	0.0529608	0.0250964	0.0147224			Candidatus_Blochmannia	21.5	0.63	0.874753	ns		Candidatus_Cyclonatronum	8	0.73	0.964442	ns
Hydrogenophaga	0.076612	0.0529333	0.0382753	0.0583707			Candidatus_Cardinium	20	0.818	0.95793	ns		Candidatus_Cytomitobacter	8	0.73	0.964442	ns
Turicibacter	0.0571525	0.0525898	0.008033	0.00504027			Candidatus_Cloacimonas	25.5	0.26	0.681472	ns		Candidatus_Deianiraea	11	0.905	0.985317	ns
Bosea	0.0646817	0.0525623	0.0254576	0.017683			Candidatus_Cyclonatronum	18	1	1	ns		Candidatus_Desulfofervidus	19	0.0365	0.798503	ns
Providencia	0.0572783	0.0525211	0.00371998	0.00464553			Candidatus_Cytomitobacter	24.5	0.332	0.729237	ns		Candidatus_Desulforudis	10	1	1	ns
Arachidicoccus	0.0515882	0.0523836	0.0210475	0.0269302			Candidatus_Deianiraea	27.5	0.149	0.64	ns		Candidatus_Endolissoclinum	13	0.556	0.924872	ns
Proteus	0.0575612	0.0518065	0.00260398	0.00209067			Candidatus_Desulfofervidus	20	0.81	0.95793	ns		Candidatus_Fokinia	15	0.286	0.858	ns
Altererythrobacter	0.0698845	0.0516553	0.0194679	0.0184798			Candidatus_Desulforudis	8	0.128	0.619904	ns		Candidatus_Fonsibacter	4	0.19	0.834058	ns
Megamonas	0.0497648	0.0509545	0.0201094	0.0406548			Candidatus_Endolissoclinum	19.5	0.873	0.988681	ns		Candidatus_Halobonum	4	0.19	0.834058	ns
Thermaerobacter	0.0749301	0.0507209	0.0902849	0.0552127			Candidatus_Evansia	23	0.47	0.807942	ns		Candidatus_Hepatoplasma	12.5	0.623	0.964442	ns
Candidatus_Pelagibacter	0.0606892	0.0503086	0.00424832	0.00493062			Candidatus_Fonsibacter	10	0.228	0.655238	ns		Candidatus_Hoaglandella	13	0.556	0.924872	ns
Rickettsia	0.0536316	0.0499239	0.0185783	0.0761523			Candidatus_Fukatsuia	22	0.573	0.847766	ns		Candidatus_Hodgkinia	10.5	1	1	ns
Chromobacterium	0.0619938	0.0493467	0.0161334	0.0237905			Candidatus_Gullanella	26	0.226	0.655238	ns		Candidatus_Izimaplasma	10	1	1	ns
Desulfitobacterium	0.0572783	0.0490719	0.0367604	0.0353477			Candidatus_Halobonum	8	0.132	0.619904	ns		Candidatus_Kinetoplastibacterium	5	0.286	0.858	ns
Ralstonia	0.0626854	0.0485909	0.0149796	0.0136369			Candidatus_Hamiltonella	17	0.936	0.991778	ns		Candidatus_Koribacter	4	0.19	0.834058	ns
Spirochaeta	0.0571682	0.0485909	0.0260857	0.020914			Candidatus_Hepatoplasma	14	0.575	0.847766	ns		Candidatus_Kuenenia	6	0.413	0.896464	ns
Haemophilus	0.0497019	0.0485359	0.0138151	0.00958712			Candidatus_Hoaglandella	18.5	1	1	ns		Candidatus_Methanomethylophilus	5	0.286	0.858	ns
Geobacillus	0.0576083	0.0484123	0.0132814	0.0275954			Candidatus_Hodgkinia	21	0.687	0.910818	ns		Candidatus_Methanoplasma	4	0.19	0.834058	ns
Herbaspirillum	0.0653576	0.0482474	0.0123838	0.0115828			Candidatus_Ishikawaella	22	0.572	0.847766	ns		Candidatus_Methylopumilus	8	0.712	0.964442	ns
Devosia	0.0579856	0.0482199	0.021778	0.0170507			Candidatus_Izimaplasma	7	0.0931	0.607136	ns		Candidatus_Methylospira	9	0.905	0.985317	ns
Flammeovirga	0.0474542	0.0479588	0.0199073	0.0214586			Candidatus_Kinetoplastibacterium	14	0.589	0.847766	ns		Candidatus_Moranella	11	0.905	0.985317	ns
Sphaerospermopsis	0.0431159	0.0479588	0.00134782	0.00125367			Candidatus_Koribacter	13	0.485	0.807942	ns		Candidatus_Nanopelagicus	5	0.286	0.858	ns
Endomicrobium	0.0305096	0.0477664	0.0861094	0.256118			Candidatus_Kuenenia	6	0.0651	0.607136	ns		Candidatus_Nardonella	5	0.286	0.858	ns
Desulfotomaculum	0.0565866	0.0475878	0.0168073	0.017979			Candidatus_Methanomethylophilus	6	0.0651	0.607136	ns		Candidatus_Nasuia	11	0.905	0.985317	ns
Rhodothermus	0.0596675	0.0475328	0.0162736	0.0125842			Candidatus_Methanoplasma	9	0.18	0.64	ns		Candidatus_Nesciobacter	15	0.286	0.858	ns
Borrelia	0.062371	0.0474503	0.00404345	0.00987586			Candidatus_Methylopumilus	18.5	1	1	ns		Candidatus_Nitrosoglobus	5	0.286	0.858	ns
Mediterraneibacter	0.0506922	0.0474229	0.0580829	0.0509144			Candidatus_Methylospira	6	0.0637	0.607136	ns		Candidatus_Nitrotoga	6.5	0.461	0.924872	ns
Verrucomicrobium	0.0607206	0.0472717	0.0227593	0.0212101			Candidatus_Midichloria	23	0.467	0.807942	ns		Candidatus_Nucleicultrix	9	0.905	0.985317	ns
Peptoniphilus	0.0549362	0.0468182	0.0140631	0.0135638			Candidatus_Nanopelagicus	23	0.47	0.807942	ns		Candidatus_Paracaedibacter	14	0.413	0.896464	ns
Desulfuromonas	0.0605634	0.0466808	0.0462571	0.0321093			Candidatus_Nardonella	19.5	0.872	0.988681	ns		Candidatus_Pelagibacter	9	0.902	0.985317	ns
Sulfitobacter	0.0577341	0.0464609	0.011974	0.012131			Candidatus_Nitrosocosmicus	21	0.688	0.910818	ns		Candidatus_Phaeomarinobacter	6	0.413	0.896464	ns
Cellulomonas	0.0626068	0.0463235	0.0261072	0.0184396			Candidatus_Nitrosotenuis	23	0.47	0.807942	ns		Candidatus_Phycorickettsia	15	0.286	0.858	ns
Acetobacter	0.0513995	0.0460762	0.0172736	0.0169958			Candidatus_Nitrotoga	3.5	0.0247	0.607136	ns		Candidatus_Phytoplasma	11	0.905	0.985317	ns
Candidatus_Arthromitus	0.0573568	0.0457051	0.0632801	0.0553516			Candidatus_Nucleicultrix	26	0.223	0.655238	ns		Candidatus_Planktophila	9	0.905	0.985317	ns
Alteromonas	0.0425972	0.0454303	0.00433997	0.00417038			Candidatus_Paracaedibacter	15.5	0.748	0.938239	ns		Candidatus_Portiera	10	1	1	ns
Granulicella	0.0535058	0.0453204	0.0132491	0.0104058			Candidatus_Pelagibacter	17	0.937	0.991778	ns		Candidatus_Prometheoarchaeum	8	0.73	0.964442	ns
Oceanobacillus	0.0519025	0.045128	0.0021646	0.00237576			Candidatus_Phaeomarinobacter	14	0.575	0.847766	ns		Candidatus_Promineofilum	5	0.286	0.858	ns
Brachybacterium	0.0642416	0.0450593	0.046524	0.0248797			Candidatus_Phycorickettsia	12.5	0.422	0.783376	ns		Candidatus_Protochlamydia	13	0.556	0.924872	ns
Janthinobacterium	0.0557693	0.0446333	0.0138448	0.0128291			Candidatus_Phytoplasma	15	0.699	0.910818	ns		Candidatus_Reidiella	7	0.556	0.924872	ns
Rhodobacter	0.0580013	0.0446333	0.0239615	0.0146566			Candidatus_Planktophila	1.5	0.01	0.607136	ns		Candidatus_Riesia	12	0.712	0.964442	ns
Desulfobulbus	0.0568853	0.0445921	0.0802221	0.0335494			Candidatus_Portiera	22.5	0.518	0.825917	ns		Candidatus_Saccharimonas	6	0.413	0.896464	ns
Desulfosporosinus	0.0522483	0.0445508	0.0137585	0.0180229			Candidatus_Profftella	13	0.468	0.807942	ns		Candidatus_Sneabacter	9.5	1	1	ns
Mycoplasmopsis	0.0541345	0.0444821	0.00206216	0.00181654			Candidatus_Prometheoarchaeum	25	0.31	0.708571	ns		Candidatus_Solibacter	9	0.905	0.985317	ns
Rhodoferax	0.0574197	0.0444272	0.0112004	0.0125477			Candidatus_Promineofilum	13.5	0.52	0.825917	ns		Candidatus_Sulcia	8	0.73	0.964442	ns
Polynucleobacter	0.0407267	0.0443859	0.0132248	0.0104351			Candidatus_Protochlamydia	17	0.936	0.991778	ns		Candidatus_Symbiobacter	6	0.413	0.896464	ns
Finegoldia	0.0515096	0.0443584	0.00654231	0.00442623			Candidatus_Purcelliella	25	0.31	0.708571	ns		Candidatus_Syntrophocurvum	16.5	0.138	0.834058	ns
Pseudonocardia	0.0608464	0.044331	0.017217	0.012131			Candidatus_Reidiella	13.5	0.521	0.825917	ns		Candidatus_Thioglobus	14	0.413	0.896464	ns
Tessaracoccus	0.0555807	0.0442485	0.027606	0.0179827			Candidatus_Riesia	20	0.818	0.95793	ns		Candidatus_Vesicomyosocius	18	0.0635	0.798503	ns
Kocuria	0.0607992	0.0442073	0.0703184	0.0327782			Candidatus_Ruthia	15	0.688	0.910818	ns		Candidatus_Walczuchella	9.5	1	1	ns
Pectobacterium	0.044562	0.0441935	0.00697361	0.00574204			Candidatus_Saccharimonas	17	0.936	0.991778	ns		Candidatus_Xiphinematobacter	7	0.556	0.924872	ns
Parvimonas	0.0516667	0.0440149	0.00718657	0.0115791			Candidatus_Solibacter	9	0.173	0.64	ns		Capnocytophaga	5	0.286	0.858	ns
Prosthecochloris	0.0460552	0.0438637	0.0325929	0.0222152			Candidatus_Sulcia	8	0.132	0.619904	ns		Caproiciproducens	11	0.905	0.985317	ns
Phascolarctobacterium	0.0675424	0.0438363	0.0570693	0.0913097			Candidatus_Symbiobacter	9.5	0.199	0.651962	ns		Carboxydocella	9	0.905	0.985317	ns
Candidatus_Phytoplasma	0.0513367	0.0437263	0.0040758	0.00407535			Candidatus_Syntrophocurvum	13	0.485	0.807942	ns		Carboxydothermus	11	0.905	0.985317	ns
Maribacter	0.0449078	0.0433828	0.0039545	0.00315794			Candidatus_Tachikawaea	22	0.569	0.847766	ns		Cardiobacterium	6	0.413	0.896464	ns
Aerococcus	0.0505664	0.0431492	0.0144136	0.0132568			Candidatus_Thioglobus	20	0.818	0.95793	ns		Carnobacterium	12	0.73	0.964442	ns
Thermus	0.0586772	0.043053	0.0274712	0.0262138			Candidatus_Vesicomyosocius	20	0.818	0.95793	ns		Casimicrobium	8	0.73	0.964442	ns
Salmonella	0.0443105	0.0430392	0.0108068	0.0147297			Candidatus_Walczuchella	15	0.687	0.910818	ns		Castellaniella	3.5	0.14	0.834058	ns
Dialister	0.0504093	0.0429705	0.043176	0.216944			Candidatus_Xiphinematobacter	12.5	0.42	0.783376	ns		Catenovulum	6	0.413	0.896464	ns
Cloacibacillus	0.050142	0.0429018	0.024444	0.0252014			Capnocytophaga	22	0.589	0.847766	ns		Catenulispora	2	0.0635	0.798503	ns
Rhodopseudomonas	0.0559579	0.0427094	0.0127665	0.0105959			Caproiciproducens	7	0.0931	0.607136	ns		Caulobacter	7	0.556	0.924872	ns
Crassaminicella	0.0512266	0.0426957	0.00888212	0.00803373			Carboxydocella	6	0.0651	0.607136	ns		Cedecea	12	0.73	0.964442	ns
Formosa	0.050645	0.0426407	0.00311346	0.0030227			Carboxydothermus	13	0.47	0.807942	ns		Celeribacter	8	0.73	0.964442	ns
Rathayibacter	0.0559422	0.0423796	0.0197294	0.0162356			Cardiobacterium	9	0.17	0.64	ns		Cellulomonas	6	0.413	0.896464	ns
Actinomadura	0.0572625	0.0422972	0.0163652	0.0125586			Carnobacterium	14	0.575	0.847766	ns		Cellulophaga	8	0.73	0.964442	ns
Luteimonas	0.0525313	0.0418712	0.0156347	0.0183555			Casimicrobium	12	0.378	0.759305	ns		Cellulosilyticum	6	0.413	0.896464	ns
Robiginitalea	0.0497491	0.0417887	0.0140712	0.0193168			Castellaniella	10	0.24	0.655238	ns		Cellulosimicrobium	5	0.286	0.858	ns
Wolbachia	0.045678	0.0414314	0.00725935	0.00458705			Catenovulum	19	0.936	0.991778	ns		Cellvibrio	6	0.413	0.896464	ns
Moraxella	0.0449707	0.0412391	0.12095	0.048736			Catenulispora	15	0.687	0.910818	ns		Chamaesiphon	3	0.111	0.798503	ns
Magnetospirillum	0.0548576	0.0411841	0.0130118	0.0114548			Caulobacter	9	0.18	0.64	ns		Chania	10	1	1	ns
Cohnella	0.0539616	0.0411291	0.0112085	0.0235566			Cedecea	3.5	0.0247	0.607136	ns		Chelativorans	8	0.73	0.964442	ns
Chlorobium	0.0447978	0.0405245	0.00776074	0.00837731			Celeribacter	13	0.47	0.807942	ns		Chelatococcus	6	0.413	0.896464	ns
Bdellovibrio	0.0415912	0.0403733	0.0221204	0.0151062			Cellulomonas	13	0.485	0.807942	ns		Chitinibacter	12.5	0.623	0.964442	ns
Alkalihalobacillus	0.0437446	0.0403458	0.00398415	0.00395473			Cellulophaga	16	0.818	0.95793	ns		Chitinimonas	3	0.111	0.798503	ns
Myxococcus	0.0545747	0.0402634	0.010885	0.00837365			Cellulosilyticum	9	0.18	0.64	ns		Chitinolyticbacter	4	0.176	0.834058	ns
Herbinix	0.0485702	0.040126	0.0317169	0.0370692			Cellulosimicrobium	12.5	0.423	0.783376	ns		Chitinophaga	9	0.905	0.985317	ns
Aquimarina	0.0485545	0.0401122	0.00182225	0.00146932			Cellvibrio	19	0.936	0.991778	ns		Chlamydia	7	0.556	0.924872	ns
Exiguobacterium	0.0453322	0.0400848	0.010672	0.0185638			Cetia	20.5	0.748	0.938239	ns		Chloracidobacterium	6	0.413	0.896464	ns
Fermentimonas	0.0348322	0.0400023	0.0174381	0.0242328			Chamaesiphon	25	0.296	0.708571	ns		Chlorobaculum	8	0.73	0.964442	ns
Komagataeibacter	0.0480986	0.0399748	0.0163221	0.0127779			Changchengzhania	23	0.47	0.807942	ns		Chlorobium	10	1	1	ns
Terriglobus	0.0426915	0.0399061	0.0112597	0.00818359			Chania	13.5	0.52	0.825917	ns		Chloroflexus	6	0.413	0.896464	ns
Thioalkalivibrio	0.0495133	0.0398511	0.0162062	0.0151756			Chelativorans	13	0.47	0.807942	ns		Chloroherpeton	11	0.905	0.985317	ns
Mannheimia	0.064666	0.0397	0.0137397	0.00718942			Chelatococcus	9	0.173	0.64	ns		Chondromyces	9	0.905	0.985317	ns
Methanosarcina	0.0621038	0.0394801	0.177524	0.0430525			Chitinibacter	14.5	0.629	0.874753	ns		Christensenella	3	0.111	0.798503	ns
Leptospira	0.0459295	0.0394526	0.0609456	0.0509035			Chitinimonas	12	0.377	0.759305	ns		Chromobacterium	12	0.73	0.964442	ns
Pediococcus	0.0403023	0.0389992	0.0440575	0.0275588			Chitinolyticbacter	16.5	0.873	0.988681	ns		Chromohalobacter	7	0.556	0.924872	ns
Mogibacterium	0.0492461	0.0389717	0.0485646	0.031912			Chitinophaga	9	0.18	0.64	ns		Chroococcidiopsis	8.5	0.806	0.985317	ns
Paeniclostridium	0.0470455	0.038903	0.00136399	0.000760244			Chlamydia	17	0.937	0.991778	ns		Chryseobacterium	2	0.0635	0.798503	ns
Sulfurimonas	0.0417955	0.0387381	0.00323746	0.00409728			Chloracidobacterium	15.5	0.748	0.938239	ns		Chryseolinea	6	0.413	0.896464	ns
Frankia	0.0524684	0.0387243	0.0309162	0.0325955			Chlorobaculum	17	0.937	0.991778	ns		Chthonomonas	8	0.73	0.964442	ns
Jeotgalibaca	0.0425657	0.0385732	0.00385206	0.00447009			Chlorobium	7	0.0904	0.607136	ns		Ciceribacter	11	0.905	0.985317	ns
Gloeothece	0.0332604	0.0382571	0.00252851	0.00190427			Chloroflexus	15.5	0.748	0.938239	ns		Citricoccus	2	0.0635	0.798503	ns
Gemmata	0.0460081	0.0382296	0.00687657	0.00771209			Chloroherpeton	8	0.126	0.619904	ns		Citrobacter	10	1	1	ns
Colwellia	0.0423928	0.0382021	0.00225894	0.0027705			Chondrocystis	13	0.47	0.807942	ns		Citromicrobium	7	0.556	0.924872	ns
Cellulophaga	0.0435403	0.0380922	0.0129148	0.0132019			Chondromyces	14	0.572	0.847766	ns		Clavibacter	4	0.19	0.834058	ns
Labrenzia	0.0458509	0.0376525	0.0100871	0.00830055			Christensenella	6	0.0649	0.607136	ns		Cloacibacillus	9	0.905	0.985317	ns
Propionibacterium	0.0497962	0.0375838	0.0549505	0.0328769			Chromobacterium	11	0.31	0.708571	ns		Cloacibacterium	8	0.73	0.964442	ns
Dyadobacter	0.0407581	0.0375013	0.00918403	0.00667041			Chromohalobacter	17.5	1	1	ns		Clostridioides	9	0.905	0.985317	ns
Alkaliphilus	0.0395949	0.0367592	0.0294768	0.00962367			Chroococcidiopsis	7	0.0921	0.607136	ns		Clostridium	16	0.19	0.834058	ns
Libanicoccus	0.0511795	0.0364569	0.735984	0.565998			Chryseobacterium	23	0.485	0.807942	ns		Cnuibacter	2	0.0651	0.798503	ns
Pseudoxanthomonas	0.0474385	0.0360309	0.0176861	0.0149637			Chryseoglobus	13.5	0.521	0.825917	ns		Cobetia	5	0.286	0.858	ns
Amedibacterium	0.0400036	0.035866	0.00758552	0.00601616			Chryseolinea	12.5	0.423	0.783376	ns		Cohaesibacter	10	1	1	ns
Scytonema	0.0309183	0.0358248	0.0014799	0.00106727			Chthonomonas	18.5	1	1	ns		Cohnella	15	0.286	0.858	ns
Arabia	0.0592116	0.0357149	0.0377039	0.0267474			Ciceribacter	9	0.173	0.64	ns		Collimonas	11	0.905	0.985317	ns
Intestinibaculum	0.0397207	0.0356874	0.0275952	0.0227635			Citricoccus	6	0.0646	0.607136	ns		Collinsella	2	0.0635	0.798503	ns
Halanaerobium	0.0378973	0.0356736	0.00519988	0.00417403			Citrobacter	6	0.0651	0.607136	ns		Colwellia	12	0.73	0.964442	ns
Candidatus_Azobacteroides	0.0365298	0.03555	1.06479	0.650586			Citromicrobium	11	0.296	0.708571	ns		Comamonas	4	0.19	0.834058	ns
Methylomonas	0.0378973	0.03544	0.00914629	0.00796063			Clavibacter	5	0.0438	0.607136	ns		Commensalibacter	16	0.19	0.834058	ns
Kiritimatiella	0.0432731	0.0354263	0.460258	0.340045			Cloacibacillus	17.5	1	1	ns		Conchiformibius	3	0.111	0.798503	ns
Macrococcus	0.0380388	0.0354126	0.00171712	0.00137063			Cloacibacterium	21.5	0.63	0.874753	ns		Conexibacter	3	0.111	0.798503	ns
Psychrobacter	0.0378502	0.0353164	0.0264819	0.0220617			Clostridioides	13	0.485	0.807942	ns		Conexivisphaera	13	0.556	0.924872	ns
Elusimicrobium	0.0282462	0.0349866	0.197563	0.259283			Clostridium	15	0.699	0.910818	ns		Confluentimicrobium	9	0.902	0.985317	ns
Sulfurospirillum	0.0363569	0.0344094	0.0022212	0.00238307			Cnuibacter	19.5	0.872	0.988681	ns		Congregibacter	7.5	0.623	0.964442	ns
Borreliella	0.0428644	0.0340796	0.00322398	0.00165207			Cobetia	7	0.0916	0.607136	ns		Coprothermobacter	17	0.111	0.798503	ns
Apibacter	0.0350523	0.0340659	0.106939	0.114936			Cohaesibacter	5	0.0438	0.607136	ns		Coraliomargarita	14	0.413	0.896464	ns
Peptacetobacter	0.0359797	0.0340384	0.0107933	0.00918872			Cohnella	7	0.0916	0.607136	ns		Corallococcus	8	0.73	0.964442	ns
Peribacillus	0.0378502	0.0340384	0.00174138	0.00272299			Collimonas	10	0.229	0.655238	ns		Coriobacterium	2	0.0635	0.798503	ns
Symbiobacterium	0.0509437	0.033846	0.024816	0.0225953			Collinsella	6	0.0649	0.607136	ns		Corynebacterium	4	0.19	0.834058	ns
Caloramator	0.0370485	0.033791	0.0195002	0.0362322			Colwellia	21	0.699	0.910818	ns		Costertonia	2	0.0635	0.798503	ns
Curtobacterium	0.0493876	0.0336948	0.0391137	0.0174564			Comamonas	7	0.0931	0.607136	ns		Coxiella	8	0.73	0.964442	ns
Tetragenococcus	0.0379759	0.0336948	0.00281424	0.00202488			Commensalibacter	20	0.818	0.95793	ns		Crassaminicella	11	0.905	0.985317	ns
Paraclostridium	0.0382903	0.0336673	0.00199477	0.00227342			Conchiformibius	14	0.575	0.847766	ns		Crateriforma	9	0.902	0.985317	ns
Ereboglobus	0.0374415	0.0335162	0.0216891	0.01871			Conexibacter	12	0.378	0.759305	ns		Crenobacter	5.5	0.325	0.896464	ns
Candidatus_Izimaplasma	0.0392334	0.0333375	0.0540313	0.0474166			Confluentimicrobium	10	0.24	0.655238	ns		Croceibacter	2	0.0635	0.798503	ns
Methylomicrobium	0.0347536	0.0333375	0.00997655	0.0271787			Congregibacter	12	0.378	0.759305	ns		Croceicoccus	8	0.73	0.964442	ns
Leclercia	0.0437603	0.0333238	0.0146373	0.010256			Coraliomargarita	12.5	0.422	0.783376	ns		Cronobacter	10	1	1	ns
Pseudarthrobacter	0.0438389	0.0332276	0.011416	0.0090681			Corallococcus	12	0.394	0.759305	ns		Cryobacterium	7	0.556	0.924872	ns
Thauera	0.0470769	0.0330902	0.0121897	0.0100696			Coriobacterium	8	0.128	0.619904	ns		Cryptobacterium	3	0.111	0.798503	ns
Planctomyces	0.0449078	0.0330627	0.0201768	0.0180266			Corynebacterium	6	0.0649	0.607136	ns		Cuniculiplasma	16	0.19	0.834058	ns
Desulfomicrobium	0.0449549	0.0330352	0.0297787	0.0178146			Costertonia	7.5	0.108	0.619904	ns		Cupriavidus	7	0.556	0.924872	ns
Tumebacillus	0.0422514	0.0329253	0.0344421	0.0261005			Coxiella	17	0.936	0.991778	ns		Curtobacterium	5	0.286	0.858	ns
Fastidiosipila	0.0444205	0.0328291	0.0571313	0.0533194			Crassaminicella	13	0.485	0.807942	ns		Curvibacter	4	0.19	0.834058	ns
Haliscomenobacter	0.0331346	0.0325268	0.0116236	0.0108518			Crateriforma	8.5	0.149	0.64	ns		Cutibacterium	3	0.111	0.798503	ns
Actinobacillus	0.0384475	0.0324581	0.00687657	0.00800449			Crenobacter	10	0.24	0.655238	ns		Cyanobacterium	10	1	1	ns
Labilibaculum	0.0349422	0.032142	0.0037685	0.00276685			Crinalium	19.5	0.872	0.988681	ns		Cyanobium	5	0.286	0.858	ns
Pelosinus	0.0321915	0.032142	0.0276653	0.0340648			Croceibacter	6	0.0651	0.607136	ns		Cyanothece	13	0.556	0.924872	ns
Chlamydia	0.0349737	0.0319634	0.05167	0.0344339			Croceicoccus	12.5	0.422	0.783376	ns		Cyclobacterium	5	0.286	0.858	ns
Niabella	0.0338105	0.0319359	0.0244818	0.155466			Crocosphaera	15.5	0.748	0.938239	ns		Cycloclasticus	7	0.556	0.924872	ns
Entomoplasma	0.0384475	0.0318947	0.0014206	0.00131581			Cronobacter	10.5	0.261	0.681472	ns		Cystobacter	10	1	1	ns
Anaerococcus	0.033449	0.031716	0.00456371	0.0043714			Cryobacterium	6.5	0.0776	0.607136	ns		Cytobacillus	13	0.556	0.924872	ns
Aeromicrobium	0.0452693	0.0315236	0.0151764	0.0134505			Cryptobacterium	11	0.297	0.708571	ns		Cytophaga	5	0.286	0.858	ns
Pseudoclostridium	0.0401451	0.0314961	0.0117611	0.0103583			Cupriavidus	9	0.18	0.64	ns		Dactylococcopsis	12	0.73	0.964442	ns
Gemmatimonas	0.0358382	0.0314412	0.012594	0.00810683			Curtobacterium	6	0.0649	0.607136	ns		Dechloromonas	9	0.902	0.985317	ns
Desulfococcus	0.039925	0.0311938	0.0274524	0.0237211			Curvibacter	9	0.173	0.64	ns		Deefgea	18.5	0.0491	0.798503	ns
Corallococcus	0.0399879	0.0311663	0.007227	0.00671427			Cutibacterium	10	0.24	0.655238	ns		Deferribacter	10.5	1	1	ns
Nitrospira	0.0372057	0.0310839	0.0135671	0.0160638			Cyanobacterium	30	0.0646	0.607136	ns		Defluviimonas	4	0.19	0.834058	ns
Leifsonia	0.0378659	0.0310289	0.010734	0.00768651			Cyanobium	6	0.0649	0.607136	ns		Defluviitoga	8	0.73	0.964442	ns
Denitrobacterium	0.0532072	0.0308091	0.0527239	0.0402016			Cyanothece	19.5	0.872	0.988681	ns		Dehalobacter	15	0.286	0.858	ns
Methylocystis	0.0349108	0.0306442	0.0131547	0.0174344			Cyclobacterium	18.5	1	1	ns		Dehalobacterium	7	0.556	0.924872	ns
Agromyces	0.0389662	0.0306304	0.0114322	0.0106471			Cycloclasticus	14	0.574	0.847766	ns		Dehalococcoides	12	0.73	0.964442	ns
Hathewaya	0.0336533	0.0306167	0.00563118	0.00488311			Cylindrospermum	22.5	0.521	0.825917	ns		Dehalogenimonas	8	0.73	0.964442	ns
Alkalitalea	0.0342978	0.0306029	0.0149796	0.00978449			Cystobacter	14.5	0.63	0.874753	ns		Deinococcus	9	0.905	0.985317	ns
Parolsenella	0.0386361	0.030493	0.146419	0.171866			Cytobacillus	11.5	0.336	0.729237	ns		Delftia	7	0.556	0.924872	ns
Acetobacterium	0.0364355	0.0304243	0.00678222	0.00567625			Cytophaga	14	0.589	0.847766	ns		Denitratisoma	12	0.73	0.964442	ns
Martelella	0.0392177	0.0302319	0.0138394	0.0170214			Dactylococcopsis	22.5	0.52	0.825917	ns		Denitrobacterium	4	0.19	0.834058	ns
Gottschalkia	0.0347693	0.0301632	0.0671779	0.0458193			Dechloromonas	9.5	0.199	0.651962	ns		Denitrovibrio	5	0.286	0.858	ns
Caloranaerobacter	0.0354452	0.0299846	0.00526458	0.0151647			Deefgea	16.5	0.872	0.988681	ns		Dermabacter	11	0.905	0.985317	ns
Lacunisphaera	0.0352409	0.0299708	0.00732135	0.00584438			Deferribacter	18	1	1	ns		Dermacoccus	5	0.286	0.858	ns
Mageeibacillus	0.0482401	0.0299433	0.0763485	0.0500263			Defluviimonas	21.5	0.63	0.874753	ns		Dermatophilus	9	0.905	0.985317	ns
Anseongella	0.038416	0.0298884	0.0777853	0.0528479			Defluviitoga	22	0.589	0.847766	ns		Desulfallas	6	0.413	0.896464	ns
Ensifer	0.0385104	0.0298884	0.0170337	0.0144593			Dehalobacter	8	0.132	0.619904	ns		Desulfarculus	8	0.73	0.964442	ns
Adhaeribacter	0.0331032	0.0297784	0.00905464	0.00355633			Dehalobacterium	10.5	0.261	0.681472	ns		Desulfatibacillum	4	0.19	0.834058	ns
Cyanobacterium	0.0196639	0.0297235	0.00161199	0.00167765			Dehalococcoides	3	0.0152	0.607136	ns		Desulfitobacterium	11	0.905	0.985317	ns
Paraflavitalea	0.0261084	0.0293799	0.00422676	0.00392184			Dehalogenimonas	12	0.394	0.759305	ns		Desulfobacca	15	0.286	0.858	ns
Acidipropionibacterium	0.0390133	0.0293662	0.0158449	0.0104789			Deinococcus	6	0.0649	0.607136	ns		Desulfobacter	7	0.556	0.924872	ns
Pseudobacter	0.0310755	0.0292425	0.00583605	0.00436775			Delftia	6	0.0649	0.607136	ns		Desulfobacterium	6	0.413	0.896464	ns
Ehrlichia	0.034958	0.0291463	0.00229938	0.00366964			Denitratisoma	6.5	0.0771	0.607136	ns		Desulfobacula	6	0.413	0.896464	ns
Nibribacter	0.0311069	0.0290776	0.0195811	0.0165719			Denitrobacterium	7	0.0931	0.607136	ns		Desulfobulbus	3	0.111	0.798503	ns
Schaalia	0.040538	0.0290776	0.0192468	0.0160273			Denitrovibrio	13	0.468	0.807942	ns		Desulfocapsa	11	0.905	0.985317	ns
Salinibacter	0.0364669	0.0288577	0.0080896	0.026159			Dermabacter	11	0.297	0.708571	ns		Desulfococcus	7	0.556	0.924872	ns
Faecalitalea	0.0344393	0.0286928	0.00872577	0.00694088			Dermacoccus	16	0.818	0.95793	ns		Desulfocurvibacter	10	1	1	ns
Liquorilactobacillus	0.0316728	0.0286516	0.00104052	0.0107531			Dermatophilus	9.5	0.195	0.651962	ns		Desulfofarcimen	6	0.413	0.896464	ns
Moorella	0.0416698	0.0286104	0.0157641	0.0154571			Desulfallas	6	0.0649	0.607136	ns		Desulfoglaeba	11	0.905	0.985317	ns
Alcanivorax	0.0411039	0.0285279	0.00996846	0.0079716			Desulfarculus	8	0.128	0.619904	ns		Desulfohalobium	9	0.905	0.985317	ns
Anaerotignum	0.0355081	0.0285004	0.0651616	0.0368389			Desulfatibacillum	9.5	0.199	0.651962	ns		Desulfomicrobium	1	0.0317	0.798503	ns
Faecalibaculum	0.0452536	0.0285004	0.0241286	0.0184871			Desulfitobacterium	9.5	0.199	0.651962	ns		Desulfomonile	4	0.19	0.834058	ns
Methanococcus	0.0345021	0.0284455	0.0037065	0.00197737			Desulfobacca	16	0.81	0.95793	ns		Desulfopila	2	0.0635	0.798503	ns
Thermosipho	0.0312484	0.0282943	0.019077	0.00470767			Desulfobacter	15	0.699	0.910818	ns		Desulfosarcina	6	0.413	0.896464	ns
Saccharomonospora	0.0372057	0.0281294	0.0133245	0.00870991			Desulfobacterium	8	0.132	0.619904	ns		Desulfosporosinus	13	0.556	0.924872	ns
Dyella	0.034062	0.0279783	0.00817047	0.00649863			Desulfobulbus	7	0.0931	0.607136	ns		Desulfotalea	8	0.73	0.964442	ns
Thermococcus	0.0332761	0.0275935	0.0062404	0.00483925			Desulfocapsa	20.5	0.747	0.938239	ns		Desulfotomaculum	9	0.905	0.985317	ns
Algibacter	0.0313899	0.0273874	0.00101895	0.000986855			Desulfococcus	6	0.0651	0.607136	ns		Desulfovibrio	5	0.286	0.858	ns
Heliobacterium	0.0347536	0.0272774	0.0241906	0.0203767			Desulfocurvibacter	4	0.0303	0.607136	ns		Desulfurella	6	0.413	0.896464	ns
Nonomuraea	0.034565	0.02714	0.0100871	0.00804835			Desulfofarcimen	7	0.0916	0.607136	ns		Desulfurispirillum	3.5	0.14	0.834058	ns
Acidithiobacillus	0.0301795	0.0269888	0.00708683	0.00635973			Desulfoglaeba	13	0.47	0.807942	ns		Desulfurivibrio	12	0.73	0.964442	ns
Dehalobacter	0.0331975	0.0269339	0.00688465	0.0170653			Desulfohalobium	15	0.699	0.910818	ns		Desulfurobacterium	9.5	1	1	ns
Celeribacter	0.0330089	0.0268789	0.0120064	0.0109687			Desulfomicrobium	6	0.0651	0.607136	ns		Desulfuromonas	0	0.0159	0.798503	ns
Cellvibrio	0.0290792	0.0267003	0.00417824	0.00370619			Desulfomonile	12.5	0.423	0.783376	ns		Devosia	6	0.413	0.896464	ns
Microvirga	0.036184	0.0265766	0.0156158	0.0123284			Desulfopila	13	0.47	0.807942	ns		Devriesea	5	0.268	0.858	ns
Leucobacter	0.032443	0.0265216	0.0114538	0.00916313			Desulfosarcina	7	0.0931	0.607136	ns		Dialister	16	0.19	0.834058	ns
Roseovarius	0.0338577	0.0264941	0.00992533	0.00705053			Desulfosporosinus	5	0.0411	0.607136	ns		Diaminobutyricimonas	1	0.0317	0.798503	ns
Haliangium	0.0334961	0.0264804	0.00880125	0.0069555			Desulfotalea	18	1	1	ns		Diaphorobacter	8.5	0.806	0.985317	ns
Moorea	0.0277589	0.0264529	0.00275764	0.00267547			Desulfotomaculum	6.5	0.0776	0.607136	ns		Dichelobacter	8	0.73	0.964442	ns
Roseimicrobium	0.029095	0.0262743	0.0824676	0.0615067			Desulfovibrio	6	0.0649	0.607136	ns		Dickeya	12	0.73	0.964442	ns
Cronobacter	0.0284819	0.0262605	0.00556649	0.00816166			Desulfurella	18	1	1	ns		Dietzia	3	0.111	0.798503	ns
Lacinutrix	0.0291736	0.0262193	0.000512171	0.000533633			Desulfurispirillum	13	0.485	0.807942	ns		Dinoroseobacter	4	0.176	0.834058	ns
Edwardsiella	0.0317357	0.0261643	0.00643987	0.00723328			Desulfurivibrio	15.5	0.748	0.938239	ns		Dokdonella	3	0.111	0.798503	ns
Dokdonia	0.0289221	0.0260544	0.00258781	0.00268644			Desulfurobacterium	10	0.226	0.655238	ns		Dokdonia	10	1	1	ns
Nitrosomonas	0.027083	0.0260269	0.0179341	0.0116705			Desulfuromonas	10.5	0.261	0.681472	ns		Dolichospermum	10	1	1	ns
Candidatus_Sulcia	0.0336062	0.0260132	0.0125778	0.00827496			Devosia	12.5	0.423	0.783376	ns		Dolosigranulum	2	0.0635	0.798503	ns
Candidatus_Kinetoplastibacterium	0.0288749	0.0259994	0.0106801	0.00688971			Devriesea	15.5	0.748	0.938239	ns		Draconibacterium	5	0.286	0.858	ns
Anoxybacillus	0.0294408	0.0259307	0.00416476	0.00418865			Dialister	10	0.24	0.655238	ns		Duganella	7	0.556	0.924872	ns
Flavihumibacter	0.0272087	0.0258071	0.00645066	0.00409362			Diaminobutyricimonas	8	0.126	0.619904	ns		Duncaniella	3	0.111	0.798503	ns
Algoriphagus	0.0266429	0.0257521	0.00643718	0.00572376			Diaphorobacter	13	0.485	0.807942	ns		Dyadobacter	4.5	0.219	0.858	ns
Hyphomicrobium	0.029708	0.0257246	0.0126722	0.0142875			Dickeya	7	0.0931	0.607136	ns		Dyella	7	0.556	0.924872	ns
Metabacillus	0.0311384	0.0257246	0.00109173	0.00088086			Dictyoglomus	24	0.394	0.759305	ns		Dysgonomonas	7	0.556	0.924872	ns
Microcystis	0.0258727	0.025436	0.00149338	0.00133043			Dietzia	14	0.575	0.847766	ns		Dysosmobacter	14	0.413	0.896464	ns
Pelodictyon	0.0309183	0.0252986	0.00691161	0.00661193			Dinoroseobacter	4.5	0.0367	0.607136	ns		Echinicola	2	0.0635	0.798503	ns
Dictyoglomus	0.0226661	0.0251887	0.000886864	0.000782174			Dokdonella	15.5	0.748	0.938239	ns		Ectothiorhodospira	16	0.19	0.834058	ns
Neorhizobium	0.0356339	0.0250787	0.0113325	0.0068093			Dokdonia	14.5	0.63	0.874753	ns		Edaphobacter	5	0.286	0.858	ns
Methanosphaera	0.0297394	0.0248726	0.56132	0.47156			Dolichospermum	13	0.485	0.807942	ns		Edwardsiella	10	1	1	ns
Thermobacillus	0.0326159	0.0248726	0.0168342	0.0346459			Dolosigranulum	22	0.574	0.847766	ns		Eggerthella	2	0.0635	0.798503	ns
Nocardiopsis	0.0344078	0.0247902	0.0338868	0.0264477			Draconibacterium	16	0.81	0.95793	ns		Egibacter	7	0.556	0.924872	ns
Methylorubrum	0.0312012	0.0246665	0.00860986	0.00863316			Duganella	12	0.394	0.759305	ns		Egicoccus	11	0.905	0.985317	ns
Empedobacter	0.0444991	0.0244741	0.0252096	0.00560315			Duncaniella	15	0.699	0.910818	ns		Ehrlichia	9	0.905	0.985317	ns
Geosporobacter	0.028702	0.0244329	0.00756935	0.00632684			Dyadobacter	15	0.699	0.910818	ns		Eikenella	8	0.73	0.964442	ns
Kosakonia	0.0293307	0.0243229	0.00515945	0.00473691			Dyella	14	0.589	0.847766	ns		Elizabethkingia	17	0.111	0.798503	ns
Cutibacterium	0.030714	0.0242955	2.13986	0.657662			Dysgonomonas	28	0.132	0.619904	ns		Elusimicrobium	11	0.905	0.985317	ns
Rothia	0.0295508	0.0242955	0.0362213	0.0245325			Dysosmobacter	18.5	1	1	ns		Emcibacter	7	0.556	0.924872	ns
Gemmatirosa	0.0307926	0.0242267	0.00711378	0.0107531			Echinicola	25	0.31	0.708571	ns		Empedobacter	6	0.413	0.896464	ns
Tissierella	0.0284819	0.0241718	0.00620805	0.00431292			Ectothiorhodospira	11	0.297	0.708571	ns		Endomicrobium	18	0.0635	0.798503	ns
Diaphorobacter	0.0290478	0.0241168	0.00736448	0.00658269			Edaphobacter	6	0.0649	0.607136	ns		Endozoicomonas	8	0.73	0.964442	ns
Aquisphaera	0.0317357	0.023842	0.00874464	0.0053144			Edwardsiella	11	0.31	0.708571	ns		Ensifer	7	0.556	0.924872	ns
Antarcticibacterium	0.0224303	0.0238008	0.00209451	0.00147297			Eggerthella	6	0.0649	0.607136	ns		Enterobacter	7	0.556	0.924872	ns
Oenococcus	0.0248195	0.0237458	0.00651535	0.00893652			Egibacter	18	1	1	ns		Enterocloster	9	0.905	0.985317	ns
Acetoanaerobium	0.0301009	0.0237183	0.00383319	0.00425079			Egicoccus	11	0.296	0.708571	ns		Enterococcus	13	0.556	0.924872	ns
Niastella	0.0253854	0.0237183	0.00343963	0.00258775			Ehrlichia	14	0.589	0.847766	ns		Entomoplasma	9	0.905	0.985317	ns
Dehalococcoides	0.0298809	0.0237046	0.00484945	0.00527785			Eikenella	6.5	0.0771	0.607136	ns		Ephemeroptericola	8	0.73	0.964442	ns
Salinivirga	0.0255897	0.0236633	0.0123784	0.00928741			Elizabethkingia	27	0.18	0.64	ns		Epibacterium	4	0.19	0.834058	ns
Sutterella	0.0287649	0.0235122	0.0159986	0.0204827			Elusimicrobium	20	0.818	0.95793	ns		Epidermidibacterium	4	0.19	0.834058	ns
Raoultella	0.0280575	0.0231961	0.00683613	0.00891094			Emcibacter	9	0.173	0.64	ns		Ereboglobus	5	0.286	0.858	ns
Minicystis	0.0278375	0.0231549	0.00591153	0.00397666			Empedobacter	13	0.485	0.807942	ns		Erwinia	7	0.556	0.924872	ns
Thiomicrorhabdus	0.0236564	0.0231137	0.0020379	0.00285823			Endomicrobium	22	0.589	0.847766	ns		Erysipelatoclostridium	11	0.905	0.985317	ns
Candidatus_Solibacter	0.029205	0.0230724	0.0153058	0.0112684			Endozoicomonas	23	0.47	0.807942	ns		Erysipelothrix	9	0.905	0.985317	ns
Pasteurella	0.0255426	0.0230724	0.00383859	0.00239769			Ensifer	6	0.0651	0.607136	ns		Erythrobacter	13	0.556	0.924872	ns
Phaeobacter	0.0286863	0.023045	0.00683344	0.00811049			Enterobacter	2	0.00866	0.607136	ns		Escherichia	2	0.0635	0.798503	ns
Ochrobactrum	0.0247724	0.0230312	0.0204383	0.0119665			Enterocloster	8	0.132	0.619904	ns		Ethanoligenens	15	0.286	0.858	ns
Thermomonas	0.0311541	0.0229213	0.00780656	0.00416307			Enterococcus	16	0.818	0.95793	ns		Eubacterium	12	0.73	0.964442	ns
Streptobacillus	0.0272716	0.0229075	0.00251503	0.00103803			Enterovibrio	21	0.688	0.910818	ns		Euhalothece	13.5	0.461	0.924872	ns
Sandaracinus	0.0269572	0.0226877	0.00563927	0.0048027			Entomoplasma	18	1	1	ns		Euzebya	11.5	0.806	0.985317	ns
Halarcobacter	0.0258412	0.0226464	0.00042591	0.000328952			Epibacterium	18	1	1	ns		Euzebyella	2	0.0635	0.798503	ns
Candidatus_Blochmannia	0.0257626	0.0225915	0.00396258	0.00446643			Epidermidibacterium	13	0.47	0.807942	ns		Ewingella	11	0.905	0.985317	ns
Photobacterium	0.0236249	0.0225915	0.00388172	0.00317256			Ereboglobus	14	0.589	0.847766	ns		Exiguobacterium	15	0.286	0.858	ns
Xenorhabdus	0.0234363	0.0225777	0.00178451	0.0022917			Erwinia	17	0.937	0.991778	ns		Ezakiella	15	0.286	0.858	ns
Meiothermus	0.0251496	0.022564	0.0108338	0.00829324			Erysipelatoclostridium	14	0.589	0.847766	ns		Faecalibacterium	9	0.905	0.985317	ns
Alcaligenes	0.0266272	0.0225228	0.00550179	0.0106763			Erysipelothrix	16.5	0.873	0.988681	ns		Faecalibaculum	8	0.73	0.964442	ns
Marinitoga	0.0263599	0.0224128	0.028412	0.015468			Erythrobacter	7	0.0931	0.607136	ns		Faecalitalea	4	0.19	0.834058	ns
Thiomonas	0.0284348	0.0223304	0.00787126	0.0283483			Escherichia	21	0.699	0.910818	ns		Fastidiosipila	9	0.905	0.985317	ns
Candidatus_Promineofilum	0.0263914	0.022138	0.0138502	0.01068			Ethanoligenens	7	0.0931	0.607136	ns		Fermentimonas	13	0.556	0.924872	ns
Thermotoga	0.0234835	0.0221105	0.0270372	0.0159578			Eubacterium	11	0.31	0.708571	ns		Ferrimonas	3	0.111	0.798503	ns
Alicyclobacillus	0.0290164	0.0220968	0.0145025	0.0169556			Euzebya	10	0.228	0.655238	ns		Ferriphaselus	9	0.905	0.985317	ns
Luteolibacter	0.0249453	0.022083	0.0118446	0.00845041			Euzebyella	27	0.18	0.64	ns		Ferrovibrio	9	0.905	0.985317	ns
Desulfarculus	0.0300538	0.0219456	0.00975012	0.00790581			Exiguobacterium	13	0.485	0.807942	ns		Fervidobacterium	4	0.19	0.834058	ns
Dysosmobacter	0.0229805	0.0219456	0.00699248	0.0376577			Ezakiella	8	0.127	0.619904	ns		Fibrella	13	0.556	0.924872	ns
Thermoclostridium	0.0277432	0.0219319	0.0186754	0.0192546			Faecalibacterium	6	0.0649	0.607136	ns		Fibrobacter	6	0.413	0.896464	ns
Sphingorhabdus	0.0257155	0.0219044	0.00829986	0.0064438			Faecalibaculum	6	0.0649	0.607136	ns		Fictibacillus	6	0.389	0.896464	ns
Roseomonas	0.0284191	0.0218494	0.0219829	0.01443			Faecalitalea	12	0.378	0.759305	ns		Filifactor	9	0.905	0.985317	ns
Labilithrix	0.0260299	0.0217807	0.0113864	0.00697378			Fastidiosipila	7	0.0921	0.607136	ns		Filimonas	6.5	0.461	0.924872	ns
Serinicoccus	0.0273816	0.0217257	0.0117826	0.00678006			Fermentimonas	23	0.485	0.807942	ns		Filomicrobium	5	0.286	0.858	ns
Nibricoccus	0.0247724	0.0216708	0.00540745	0.00516089			Ferrimonas	16.5	0.871	0.988681	ns		Fimbriimonas	9	0.905	0.985317	ns
Nakamurella	0.0294093	0.0216158	0.0117341	0.0126391			Ferriphaselus	17.5	1	1	ns		Finegoldia	5	0.286	0.858	ns
Mycobacteroides	0.027696	0.0216021	0.00590883	0.00525226			Ferrovibrio	23	0.47	0.807942	ns		Fischerella	15	0.286	0.858	ns
Longibaculum	0.024851	0.0213685	0.000301911	0.000233921			Fervidobacterium	20	0.81	0.95793	ns		Flagellimonas	12	0.73	0.964442	ns
Agrococcus	0.030431	0.0211211	0.0217673	0.0157568			Fibrella	15	0.699	0.910818	ns		Flammeovirga	11	0.905	0.985317	ns
Hypericibacter	0.0255269	0.0210799	0.00805186	0.00699936			Fibrobacter	26	0.24	0.655238	ns		Flaviflexus	4	0.19	0.834058	ns
Collimonas	0.025967	0.0210661	0.00585762	0.00595403			Fictibacillus	7.5	0.108	0.619904	ns		Flavihumibacter	6	0.413	0.896464	ns
Acidobacterium	0.0260299	0.0210524	0.010176	0.00832979			Filifactor	12	0.378	0.759305	ns		Flavisolibacter	1	0.0317	0.798503	ns
Desulfopila	0.0221474	0.0210524	0.0117125	0.00585169			Filimonas	22.5	0.52	0.825917	ns		Flavivirga	3	0.111	0.798503	ns
Methanobacterium	0.0268944	0.0209974	0.583629	0.627618			Filomicrobium	5.5	0.0526	0.607136	ns		Flavobacterium	2	0.0635	0.798503	ns
Desulfocurvibacter	0.0273502	0.0209699	0.0200771	0.0207313			Fimbriimonas	9.5	0.199	0.651962	ns		Flavonifractor	16	0.19	0.834058	ns
Candidatus_Methanomethylophilus	0.033449	0.0209012	0.191894	0.119121			Finegoldia	10	0.24	0.655238	ns		Flexistipes	13	0.533	0.924872	ns
Saprospira	0.0264857	0.0209012	0.0660431	0.0408375			Fischerella	26	0.24	0.655238	ns		Flintibacter	14	0.413	0.896464	ns
Ruminiclostridium	0.0228862	0.02086	0.00494649	0.023224			Flagellimonas	13	0.47	0.807942	ns		Fluviicola	5	0.286	0.858	ns
Petrocella	0.0248981	0.0207638	0.0102758	0.0121054			Flammeovirga	21.5	0.63	0.874753	ns		Formosa	6	0.413	0.896464	ns
Cyclobacterium	0.0210785	0.0206676	0.0235437	0.0140609			Flaviflexus	9.5	0.199	0.651962	ns		Francisella	10.5	1	1	ns
Gloeobacter	0.0232948	0.0206539	0.0206998	0.0192546			Flavihumibacter	16.5	0.872	0.988681	ns		Frankia	11	0.905	0.985317	ns
Ornithobacterium	0.0222888	0.0206539	0.00614875	0.00578224			Flavisolibacter	6	0.0649	0.607136	ns		Frateuria	3	0.111	0.798503	ns
Rivularia	0.0167559	0.0206127	0.000808691	0.000745624			Flavivirga	20.5	0.748	0.938239	ns		Frederiksenia	5	0.268	0.858	ns
Cytobacillus	0.0249453	0.0205027	0.00155538	0.00193716			Flavobacterium	19	0.937	0.991778	ns		Friedmanniella	2	0.0635	0.798503	ns
Glutamicibacter	0.0298966	0.0204752	0.0136965	0.00822745			Flavonifractor	8	0.132	0.619904	ns		Frigoribacterium	11.5	0.806	0.985317	ns
Phreatobacter	0.0276017	0.020434	0.00751543	0.00534729			Flexistipes	22.5	0.521	0.825917	ns		Frondihabitans	6	0.413	0.896464	ns
Halobacteroides	0.0220531	0.0203791	0.00151495	0.00100148			Flintibacter	10	0.24	0.655238	ns		Fuerstia	8	0.73	0.964442	ns
Marinomonas	0.0195695	0.0203791	0.00179799	0.00213088			Fluoribacter	18	1	1	ns		Fusobacterium	3	0.111	0.798503	ns
Acidihalobacter	0.0251653	0.0203516	0.0058657	0.00481366			Fluviicola	28	0.124	0.619904	ns		Gallaecimonas	8.5	0.806	0.985317	ns
Microlunatus	0.0292207	0.0202691	0.0114996	0.00789119			Formosa	13	0.485	0.807942	ns		Gardnerella	10	1	1	ns
Halobacteriovorax	0.0215815	0.0201729	0.0115912	0.0191633			Francisella	19	0.937	0.991778	ns		Geitlerinema	5	0.286	0.858	ns
Ornithinimicrobium	0.0254325	0.0201729	0.0110494	0.00679468			Frankia	8	0.132	0.619904	ns		Gemella	5	0.286	0.858	ns
Paraglaciecola	0.0191451	0.0201317	0.00142869	0.0012756			Frateuria	5.5	0.0542	0.607136	ns		Geminocystis	7	0.556	0.924872	ns
Duganella	0.0247409	0.0198019	0.00449632	0.00419596			Frederiksenia	19	0.936	0.991778	ns		Gemmata	9	0.905	0.985317	ns
Streptacidiphilus	0.0249138	0.0198019	0.007723	0.00536557			Friedmanniella	9.5	0.199	0.651962	ns		Gemmatimonas	4	0.19	0.834058	ns
Polaromonas	0.0247095	0.0197332	0.00658274	0.012354			Frigoribacterium	14	0.589	0.847766	ns		Gemmatirosa	11	0.905	0.985317	ns
Fervidobacterium	0.0204341	0.019637	0.0428202	0.0318754			Frischella	15	0.687	0.910818	ns		Gemmobacter	9	0.905	0.985317	ns
Gluconobacter	0.0248981	0.019637	0.00814082	0.00856737			Frondihabitans	6.5	0.0776	0.607136	ns		Geoalkalibacter	6	0.413	0.896464	ns
Persicimonas	0.0242694	0.0196095	0.0103971	0.00889632			Fuerstia	12	0.377	0.759305	ns		Geobacillus	13	0.556	0.924872	ns
Kitasatospora	0.0273345	0.0195683	0.00728091	0.00567259			Fusobacterium	16	0.818	0.95793	ns		Geobacter	12	0.73	0.964442	ns
Cyanobium	0.0271459	0.0195408	0.0145403	0.00842117			Galbibacter	15.5	0.747	0.938239	ns		Geodermatophilus	5	0.286	0.858	ns
Rhodocytophaga	0.0226975	0.0194858	0.0637814	0.047073			Gallaecimonas	7	0.0904	0.607136	ns		Georgenia	8	0.73	0.964442	ns
Halobacillus	0.022839	0.0194171	0.00149877	0.00148759			Gallibacterium	11	0.297	0.708571	ns		Georhizobium	9	0.905	0.985317	ns
Rhodospirillum	0.02133	0.0193896	0.00771221	0.0107056			Gallionella	13	0.469	0.807942	ns		Geosporobacter	9	0.905	0.985317	ns
Aquitalea	0.0228862	0.0193072	0.00384128	0.00338089			Gardnerella	6.5	0.0776	0.607136	ns		Geovibrio	10	1	1	ns
Candidatus_Methylopumilus	0.0209371	0.019266	0.0011726	0.00139256			Geitlerinema	11	0.296	0.708571	ns		Gibbsiella	14	0.413	0.896464	ns
Ureaplasma	0.0241751	0.0192247	0.00201364	0.00199199			Gemella	14	0.589	0.847766	ns		Gilliamella	15	0.286	0.858	ns
Flaviflexus	0.0260927	0.0190736	0.00972316	0.00591382			Geminocystis	20.5	0.748	0.938239	ns		Gillisia	10	1	1	ns
Gudongella	0.0204341	0.0189911	0.00613527	0.00515723			Gemmata	11	0.31	0.708571	ns		Gilvibacter	11	0.905	0.985317	ns
Luteitalea	0.0250396	0.0189362	0.0127018	0.0118532			Gemmatimonas	10	0.229	0.655238	ns		Glaciecola	9	0.905	0.985317	ns
Roseiflexus	0.0239079	0.0189224	0.00554492	0.00532536			Gemmatirosa	12.5	0.423	0.783376	ns		Glaciihabitans	9	0.905	0.985317	ns
Filifactor	0.0201511	0.0189087	0.0151117	0.014547			Gemmobacter	13	0.485	0.807942	ns		Glaesserella	0	0.0159	0.798503	ns
Aliivibrio	0.0174318	0.0188675	0.00279537	0.00328221			Geoalkalibacter	6	0.0649	0.607136	ns		Gloeobacter	11	0.905	0.985317	ns
Intestinimonas	0.024961	0.0188262	0.00981751	0.010764			Geobacillus	10	0.24	0.655238	ns		Gloeomargarita	13	0.556	0.924872	ns
Solitalea	0.0209528	0.0186613	0.00934847	0.00784002			Geobacter	7	0.0931	0.607136	ns		Gloeothece	8	0.73	0.964442	ns
Archangium	0.0243323	0.0185926	0.00546945	0.00395839			Geodermatophilus	11.5	0.336	0.729237	ns		Gluconacetobacter	8	0.73	0.964442	ns
Riemerella	0.0195853	0.0185514	0.00983638	0.00573838			Georgenia	15	0.699	0.910818	ns		Gluconobacter	12	0.73	0.964442	ns
Halioglobus	0.0215972	0.0184689	0.00496536	0.00528516			Georhizobium	13.5	0.521	0.825917	ns		Glutamicibacter	2	0.0635	0.798503	ns
Candidatus_Cyclonatronum	0.0183907	0.0183728	0.00378198	0.00365136			Geosporobacter	8	0.132	0.619904	ns		Glycocaulis	9	0.905	0.985317	ns
Candidatus_Syntrophocurvum	0.0221788	0.018359	0.00307033	0.00375736			Geovibrio	8.5	0.148	0.64	ns		Gordonia	6	0.413	0.896464	ns
Hyphobacterium	0.0214558	0.018359	0.0101895	0.00615871			Gibbsiella	9	0.17	0.64	ns		Gordonibacter	2	0.0635	0.798503	ns
Cedecea	0.0215972	0.0183315	0.00331563	0.00654614			Gilliamella	12	0.394	0.759305	ns		Gottschalkia	1	0.0317	0.798503	ns
Desulfatibacillum	0.025574	0.0182628	0.0106235	0.00669234			Gillisia	19	0.936	0.991778	ns		Gracilibacillus	4.5	0.219	0.858	ns
Coriobacterium	0.0237978	0.0182079	0.145271	0.098532			Gilvibacter	26	0.24	0.655238	ns		Gramella	12	0.73	0.964442	ns
Aequorivita	0.0198525	0.0181941	0.00370111	0.00287285			Glaciecola	18	1	1	ns		Granulibacter	8	0.73	0.964442	ns
Spiribacter	0.0218173	0.0181391	0.0144756	0.0145579			Glaciihabitans	6	0.0646	0.607136	ns		Granulicella	6	0.413	0.896464	ns
Azotobacter	0.0212514	0.0181117	0.00463919	0.00408997			Glaesserella	14	0.574	0.847766	ns		Granulosicoccus	5	0.286	0.858	ns
Dietzia	0.0247881	0.0181117	0.0300402	0.00923258			Gloeobacter	13	0.485	0.807942	ns		Grimontia	12	0.73	0.964442	ns
Nitratifractor	0.0189094	0.0180842	0.00412702	0.00359288			Gloeocapsa	22.5	0.521	0.825917	ns		Gryllotalpicola	5	0.286	0.858	ns
Porphyrobacter	0.0258727	0.0180842	0.00664744	0.00495621			Gloeomargarita	23.5	0.421	0.783376	ns		Gudongella	6	0.413	0.896464	ns
Kurthia	0.0190508	0.0180155	0.00172521	0.0038597			Gloeothece	24	0.394	0.759305	ns		Guyparkeria	9	0.905	0.985317	ns
Aggregatibacter	0.0198053	0.0178506	0.00700596	0.0103108			Gluconacetobacter	7.5	0.108	0.619904	ns		Gynuella	7	0.556	0.924872	ns
Luteibacter	0.0232948	0.0178506	0.00705448	0.00689337			Gluconobacter	5.5	0.0538	0.607136	ns		Haematobacter	3	0.111	0.798503	ns
Streptosporangium	0.0257469	0.0177819	0.00694665	0.00514261			Glutamicibacter	6	0.0651	0.607136	ns		Haematospirillum	9	0.905	0.985317	ns
Pectinatus	0.019208	0.0177131	0.0509313	0.173752			Glycocaulis	15	0.688	0.910818	ns		Haemophilus	5	0.286	0.858	ns
Aminomonas	0.0280733	0.0176719	0.00909508	0.00735755			Gordonia	8	0.132	0.619904	ns		Hafnia	9	0.905	0.985317	ns
Methanocaldococcus	0.0220845	0.0175757	0.00251503	0.00158262			Gordonibacter	6	0.0649	0.607136	ns		Hahella	11	0.905	0.985317	ns
Thiodictyon	0.0210314	0.0175482	0.00739143	0.00665579			Gottschalkia	12.5	0.423	0.783376	ns		Halalkalicoccus	4	0.176	0.834058	ns
Saccharibacillus	0.0269415	0.0175345	0.00646683	0.00687144			Gracilibacillus	16.5	0.872	0.988681	ns		Halanaerobium	10	1	1	ns
Sedimentisphaera	0.019098	0.0175208	0.0058091	0.00411555			Gramella	21	0.699	0.910818	ns		Halarchaeum	7	0.556	0.924872	ns
Limnoglobus	0.0213457	0.017507	0.00466615	0.00334434			Granulibacter	6.5	0.0771	0.607136	ns		Haliangium	7	0.556	0.924872	ns
Phenylobacterium	0.0232791	0.0174933	0.00867186	0.00635973			Granulicella	10	0.24	0.655238	ns		Halioglobus	11.5	0.806	0.985317	ns
Nautilia	0.0182963	0.0174795	0.00792517	0.00278878			Granulosicoccus	22.5	0.52	0.825917	ns		Haliscomenobacter	10	1	1	ns
Saccharothrix	0.0230591	0.0174521	0.00461493	0.00461995			Grimontia	14	0.574	0.847766	ns		Haloactinobacterium	8	0.712	0.964442	ns
Thermoanaerosceptrum	0.0197582	0.0173971	0.0115508	0.00961636			Gryllotalpicola	12.5	0.423	0.783376	ns		Haloarcula	6	0.413	0.896464	ns
Vulgatibacter	0.0249453	0.0173971	0.00941586	0.00726252			Gudongella	16	0.809	0.95793	ns		Halobacillus	8.5	0.806	0.985317	ns
Kordia	0.0196639	0.0173833	0.00405424	0.00236114			Guyparkeria	12.5	0.422	0.783376	ns		Halobacteriovorax	17	0.111	0.798503	ns
Salegentibacter	0.0185321	0.0173696	0.00132356	0.00114037			Gynuella	25	0.295	0.708571	ns		Halobacterium	6	0.413	0.896464	ns
Dehalogenimonas	0.0218016	0.0173421	0.0159501	0.0135857			Haematobacter	6	0.0637	0.607136	ns		Halobacteroides	6	0.413	0.896464	ns
Saccharopolyspora	0.0251811	0.0173421	0.0156859	0.00915948			Haematospirillum	10	0.227	0.655238	ns		Halobellus	10	1	1	ns
Mesobacillus	0.018988	0.0172872	0.00309189	0.00380488			Haemophilus	21	0.699	0.910818	ns		Halocella	12	0.73	0.964442	ns
Hyphomonas	0.0221631	0.0172047	0.00596005	0.00652787			Hafnia	13.5	0.521	0.825917	ns		Halogeometricum	6	0.413	0.896464	ns
Filimonas	0.0163158	0.0171772	0.00480362	0.00500007			Hahella	4	0.0303	0.607136	ns		Halomicronema	9	0.905	0.985317	ns
Bernardetia	0.0178405	0.0171635	0.00209451	0.00142546			Halanaerobium	19	0.937	0.991778	ns		Halomonas	6	0.413	0.896464	ns
Paenisporosarcina	0.018092	0.0171635	0.00421597	0.00146566			Halarchaeum	16.5	0.872	0.988681	ns		Haloplanus	8	0.73	0.964442	ns
Candidatus_Planktophila	0.0200411	0.0171497	0.00367146	0.00296422			Halarcobacter	17	0.937	0.991778	ns		Haloprofundus	10	1	1	ns
Denitratisoma	0.0227918	0.0170535	0.0104348	0.0305998			Haliangium	5	0.0411	0.607136	ns		Halorhodospira	15	0.286	0.858	ns
Brenneria	0.0192552	0.0168886	0.00682535	0.00485387			Halioglobus	10	0.228	0.655238	ns		Halorubrum	10	1	1	ns
Georgenia	0.0217544	0.0168749	0.00867725	0.0070615			Haliscomenobacter	19	0.937	0.991778	ns		Halorussus	6	0.413	0.896464	ns
Sulfurihydrogenibium	0.0185793	0.0168749	0.0163409	0.00853813			Haloactinobacterium	12	0.378	0.759305	ns		Halosimplex	8	0.73	0.964442	ns
Pigmentiphaga	0.0215186	0.0168062	0.00441545	0.00322738			Haloarcula	13	0.485	0.807942	ns		Halostella	3.5	0.14	0.834058	ns
Edaphobacter	0.0216758	0.0167924	0.00617031	0.00437871			Halobacillus	10.5	0.261	0.681472	ns		Halotalea	7	0.556	0.924872	ns
Solibacillus	0.0211414	0.0167924	0.00141251	0.00192254			Halobacteriovorax	20	0.818	0.95793	ns		Haloterrigena	6	0.413	0.896464	ns
Mixta	0.0184535	0.016765	0.00783082	0.00504758			Halobacterium	21	0.688	0.910818	ns		Halothece	3.5	0.14	0.834058	ns
Leadbetterella	0.0135651	0.0167237	0.00542092	0.0060783			Halobacteroides	21	0.688	0.910818	ns		Halothermothrix	6	0.413	0.896464	ns
Methylococcus	0.0234049	0.0166963	0.00617301	0.00502565			Halobellus	18.5	1	1	ns		Halothiobacillus	9	0.905	0.985317	ns
Fictibacillus	0.0195224	0.016655	0.00284929	0.00226246			Halocella	14	0.589	0.847766	ns		Hartmannibacter	9	0.905	0.985317	ns
Chondromyces	0.0192237	0.0166413	0.0137693	0.0099051			Haloferax	16.5	0.872	0.988681	ns		Hathewaya	10	1	1	ns
Delftia	0.0253225	0.0165726	0.00969081	0.00747817			Halomicronema	15	0.688	0.910818	ns		Helicobacter	19	0.0317	0.798503	ns
Arcanobacterium	0.0182649	0.0165314	0.0121223	0.0415685			Halomonas	8	0.132	0.619904	ns		Heliobacterium	7	0.556	0.924872	ns
Nitrospirillum	0.0190823	0.0164901	0.0051298	0.00311773			Haloplanus	19	0.936	0.991778	ns		Heliorestis	11	0.905	0.985317	ns
Rhodovulum	0.0211728	0.0164901	0.00553414	0.00353075			Halorhabdus	16.5	0.872	0.988681	ns		Herbaspirillum	7	0.556	0.924872	ns
Actinoalloteichus	0.0202454	0.0164489	0.00546405	0.00437871			Halorhodospira	15	0.687	0.910818	ns		Herbiconiux	8	0.73	0.964442	ns
Peptoclostridium	0.0200883	0.0164352	0.0203332	0.0162283			Halorubrum	12	0.394	0.759305	ns		Herbinix	15	0.286	0.858	ns
Allofrancisella	0.0157499	0.0163802	0.00120495	0.00116961			Halosimplex	9.5	0.197	0.651962	ns		Herminiimonas	5.5	0.325	0.896464	ns
Murdochiella	0.0214715	0.0162565	0.0100952	0.00722597			Halotalea	12	0.394	0.759305	ns		Hippea	5	0.286	0.858	ns
Acidianus	0.020717	0.0162428	0.0007413	0.000519013			Haloterrigena	13.5	0.52	0.825917	ns		Hirschia	15	0.286	0.858	ns
Carboxydocella	0.0236878	0.0162428	0.00700326	0.0067362			Halothermothrix	7.5	0.109	0.619904	ns		Histophilus	15	0.286	0.858	ns
Trueperella	0.0240336	0.0162428	0.0324582	0.0537617			Halothiobacillus	16	0.81	0.95793	ns		Hoeflea	10	1	1	ns
Stanieria	0.0194595	0.0161603	0.000590344	0.000617698			Hartmannibacter	19	0.936	0.991778	ns		Hoyosella	0	0.0159	0.798503	ns
Arsenophonus	0.0175576	0.0161466	0.000768256	0.000635973			Hathewaya	15	0.699	0.910818	ns		Humibacter	3	0.111	0.798503	ns
Liberibacter	0.0179348	0.0161328	0.00637518	0.00585169			Helicobacter	21	0.699	0.910818	ns		Hungateiclostridium	15	0.286	0.858	ns
Cryobacterium	0.0207013	0.0160916	0.00728361	0.00573473			Heliobacterium	8	0.132	0.619904	ns		Hungatella	4	0.19	0.834058	ns
Micrococcus	0.0226661	0.0160916	0.303019	0.103759			Heliorestis	13	0.47	0.807942	ns		Hydrocarboniclastica	5	0.286	0.858	ns
Ectothiorhodospira	0.0207327	0.0160641	0.00608675	0.25436			Herbaspirillum	9	0.18	0.64	ns		Hydrogenobacter	12	0.73	0.964442	ns
Candidatus_Koribacter	0.0192552	0.0160092	0.00516484	0.00382315			Herbiconiux	8	0.127	0.619904	ns		Hydrogenobaculum	12	0.73	0.964442	ns
Limnochorda	0.0231219	0.0160092	0.00925681	0.00825669			Herbinix	7.5	0.109	0.619904	ns		Hydrogenophaga	11	0.905	0.985317	ns
Sneathia	0.018485	0.0159954	0.00105938	0.00105996			Herminiimonas	15	0.688	0.910818	ns		Hydrogenophilus	11	0.905	0.985317	ns
Olivibacter	0.0175419	0.0159679	0.0923579	0.279459			Hirschia	24	0.374	0.759305	ns		Hydrogenovibrio	15	0.286	0.858	ns
Sporomusa	0.0195538	0.0158992	0.00525379	0.00596865			Histophilus	14	0.589	0.847766	ns		Hylemonella	6	0.413	0.896464	ns
Methylomusa	0.022446	0.0158717	0.00869612	0.0121676			Hoeflea	10.5	0.261	0.681472	ns		Hymenobacter	4	0.19	0.834058	ns
Paludisphaera	0.0191923	0.0158443	0.00488449	0.0042983			Hoyosella	22.5	0.52	0.825917	ns		Hypericibacter	8	0.73	0.964442	ns
Aquiflexum	0.0142095	0.0158305	0.0429765	0.0511191			Humibacter	13.5	0.52	0.825917	ns		Hyphobacterium	3	0.111	0.798503	ns
Leptolyngbya	0.0171646	0.015803	0.0118851	0.0101683			Hungateiclostridium	5	0.0411	0.607136	ns		Hyphomicrobium	8	0.73	0.964442	ns
Thalassospira	0.0189251	0.0157068	0.0182468	0.0180412			Hungatella	10	0.24	0.655238	ns		Hyphomonas	11	0.905	0.985317	ns
Aliiarcobacter	0.0162844	0.0156931	0.000177912	0.000266816			Hydrocarboniclastica	14.5	0.63	0.874753	ns		Ichthyobacterium	3	0.111	0.798503	ns
Pluralibacter	0.0180606	0.0156519	0.00578214	0.00307753			Hydrogenobacter	13.5	0.52	0.825917	ns		Idiomarina	9	0.905	0.985317	ns
Photorhabdus	0.0147911	0.0156107	0.00995229	0.00884515			Hydrogenobaculum	17	0.936	0.991778	ns		Ignavibacterium	6	0.413	0.896464	ns
Nitrosopumilus	0.0194595	0.0155832	0.000886864	0.000972235			Hydrogenophaga	11	0.31	0.708571	ns		Ilumatobacter	8	0.73	0.964442	ns
Oscillatoria	0.0175261	0.0155694	0.00146373	0.00125367			Hydrogenophilus	18	1	1	ns		Ilyobacter	9	0.905	0.985317	ns
Aureimonas	0.0204183	0.0155007	0.0066124	0.00401321			Hydrogenovibrio	7.5	0.109	0.619904	ns		Immundisolibacter	8	0.73	0.964442	ns
Lacibacter	0.0140523	0.0154183	0.00295981	0.00285457			Hylemonella	9	0.173	0.64	ns		Indioceanicola	6	0.413	0.896464	ns
Ruegeria	0.0169288	0.0154183	0.0037658	0.00330779			Hymenobacter	6	0.0649	0.607136	ns		Inhella	7	0.556	0.924872	ns
Phycicoccus	0.0201826	0.015377	0.00755856	0.00515723			Hypericibacter	17	0.937	0.991778	ns		Intestinibaculum	6	0.413	0.896464	ns
Syntrophobotulus	0.0186893	0.0153358	0.00793595	0.0264075			Hyphobacterium	0	0.00477	0.607136	ns		Intestinimonas	9	0.905	0.985317	ns
Melissococcus	0.0166459	0.0151709	0.00038278	0.000511703			Hyphomicrobium	9.5	0.199	0.651962	ns		Intrasporangium	3	0.111	0.798503	ns
Aneurinibacillus	0.0165673	0.0151572	0.0457854	0.016411			Hyphomonas	6	0.0651	0.607136	ns		Iodobacter	10.5	1	1	ns
Rahnella	0.0148383	0.015116	0.00281964	0.00377198			Ichthyobacterium	23	0.468	0.807942	ns		Isoptericola	3	0.111	0.798503	ns
Allopseudarcicella	0.0162058	0.0151022	0.00325902	0.00241231			Idiomarina	21.5	0.63	0.874753	ns		Isosphaera	1	0.0365	0.798503	ns
Sphingosinicella	0.0200883	0.0150335	0.00480901	0.00449202			Ignavibacterium	20.5	0.748	0.938239	ns		Izhakiella	8	0.73	0.964442	ns
Jonquetella	0.0193966	0.0149373	0.0172359	0.0166084			Ilumatobacter	15	0.688	0.910818	ns		Janibacter	3	0.111	0.798503	ns
Phycisphaera	0.0225875	0.0149373	0.00724587	0.00409728			Ilyobacter	18	1	1	ns		Jannaschia	13	0.556	0.924872	ns
Croceibacter	0.0181392	0.0148961	0.423751	0.279002			Immundisolibacter	9	0.173	0.64	ns		Janthinobacterium	9	0.905	0.985317	ns
Pirellula	0.0165202	0.0148823	0.0107313	0.00687509			Indioceanicola	10	0.228	0.655238	ns		Jatrophihabitans	7	0.556	0.924872	ns
Desulfobacter	0.0164887	0.0148686	0.00734561	0.00536191			Inhella	10.5	0.261	0.681472	ns		Jeongeupia	8	0.73	0.964442	ns
Ottowia	0.0187522	0.0148411	0.012311	0.00790215			Intestinibaculum	19	0.937	0.991778	ns		Jeotgalibaca	11.5	0.806	0.985317	ns
Starkeya	0.0199468	0.0148274	0.00561771	0.00744528			Intestinimonas	6	0.0649	0.607136	ns		Jeotgalibacillus	16	0.19	0.834058	ns
Phytohabitans	0.0196324	0.0147999	0.00532927	0.00449567			Intrasporangium	14	0.589	0.847766	ns		Jeotgalicoccus	0	0.0195	0.798503	ns
Clavibacter	0.0201197	0.0147724	0.00505162	0.00352344			Isoptericola	16	0.818	0.95793	ns		Jiangella	7	0.556	0.924872	ns
Candidatus_Saccharimonas	0.0163944	0.0147174	0.00505432	0.00342475			Isosphaera	4	0.0301	0.607136	ns		Jonesia	6	0.413	0.896464	ns
Lentibacillus	0.0169917	0.0147037	0.00238294	0.00324566			Janibacter	14	0.589	0.847766	ns		Jonquetella	9	0.905	0.985317	ns
Sulfurovum	0.015577	0.0147037	0.0017926	0.00199564			Jannaschia	8.5	0.148	0.64	ns		Kangiella	12	0.712	0.964442	ns
Jiangella	0.0230591	0.01469	0.00533736	0.00442623			Janthinobacterium	7	0.0931	0.607136	ns		Kerstersia	3.5	0.14	0.834058	ns
Kroppenstedtia	0.0192237	0.01469	0.00761248	0.00604906			Jatrophihabitans	14	0.575	0.847766	ns		Ketobacter	6	0.413	0.896464	ns
Geoalkalibacter	0.0177148	0.0146625	0.0100278	0.00763899			Jeongeupia	12	0.377	0.759305	ns		Ketogulonicigenium	8	0.73	0.964442	ns
Ancylobacter	0.0190823	0.0145938	0.00505162	0.00697378			Jeotgalibaca	15	0.699	0.910818	ns		Kibdelosporangium	6	0.413	0.896464	ns
Asticcacaulis	0.0189565	0.0145663	0.00525379	0.00515723			Jeotgalibacillus	8	0.126	0.619904	ns		Kineobactrum	8	0.712	0.964442	ns
Dechloromonas	0.0192709	0.0145663	0.00374963	0.00362212			Jeotgalicoccus	11	0.295	0.708571	ns		Kineococcus	2	0.0635	0.798503	ns
Fimbriimonas	0.0171489	0.0144838	0.150416	0.145828			Jiangella	4.5	0.037	0.607136	ns		Kingella	10	1	1	ns
Mariprofundus	0.0171803	0.0144838	0.206526	0.184896			Jonesia	25.5	0.258	0.681472	ns		Kiritimatiella	4	0.19	0.834058	ns
Sphaerobacter	0.017086	0.0144563	0.0220395	0.0396497			Jonquetella	11	0.31	0.708571	ns		Kitasatospora	7	0.556	0.924872	ns
Cellulosimicrobium	0.019821	0.0144426	0.00742917	0.0061916			Kangiella	23.5	0.423	0.783376	ns		Klebsiella	7	0.556	0.924872	ns
Pusillimonas	0.0151684	0.0144151	0.00340728	0.00334434			Kerstersia	14	0.589	0.847766	ns		Kluyvera	7	0.556	0.924872	ns
Chamaesiphon	0.0119775	0.0144014	0.00761517	0.00448105			Ketobacter	11.5	0.336	0.729237	ns		Kocuria	3	0.111	0.798503	ns
Sulfuriferula	0.01608	0.0143189	0.00350702	0.00618064			Ketogulonicigenium	10	0.24	0.655238	ns		Komagataeibacter	7	0.556	0.924872	ns
Limihaloglobus	0.0168817	0.0142914	0.0129984	0.00994896			Kibdelosporangium	12.5	0.422	0.783376	ns		Kordia	4	0.19	0.834058	ns
Amphibacillus	0.0167245	0.0142777	0.00140173	0.00179827			Kineobactrum	9	0.17	0.64	ns		Kosakonia	7	0.556	0.924872	ns
Dehalobacterium	0.0166302	0.0142502	0.00402998	0.00345034			Kineococcus	13.5	0.52	0.825917	ns		Kosmotoga	8	0.73	0.964442	ns
Paraliobacillus	0.0164887	0.0142502	0.000433997	0.000350882			Kingella	6	0.0649	0.607136	ns		Kozakia	11	0.905	0.985317	ns
Owenweeksia	0.016363	0.0142227	0.00593579	0.00684585			Kiritimatiella	11	0.31	0.708571	ns		Kribbella	8	0.73	0.964442	ns
Solimonas	0.0177619	0.014209	0.0138906	0.0111186			Kitasatospora	8.5	0.149	0.64	ns		Kroppenstedtia	5	0.286	0.858	ns
Thermodesulfobacterium	0.0156399	0.014209	0.00416745	0.00353075			Klebsiella	5	0.0411	0.607136	ns		Ktedonosporobacter	6	0.413	0.896464	ns
Rhodanobacter	0.0185478	0.0141815	0.008033	0.00405707			Kluyvera	1.5	0.0101	0.607136	ns		Kurthia	15	0.286	0.858	ns
Trichodesmium	0.0125119	0.014154	0.000280346	0.000431292			Kocuria	8.5	0.149	0.64	ns		Kushneria	7	0.556	0.924872	ns
Chelatococcus	0.0194124	0.0141403	0.00643448	0.00459801			Komagataeibacter	9.5	0.196	0.651962	ns		Kutzneria	6	0.413	0.896464	ns
Candidatus_Cardinium	0.0142724	0.0140991	0.0328005	0.034719			Kordia	17	0.937	0.991778	ns		Kyrpidia	11	0.905	0.985317	ns
Moritella	0.0121661	0.0140853	0.000630779	0.00104168			Kosakonia	8	0.128	0.619904	ns		Kytococcus	2	0.0635	0.798503	ns
Glaesserella	0.0185321	0.0140441	0.00765561	0.00107092			Kosmotoga	16	0.818	0.95793	ns		Labilibaculum	2	0.0651	0.798503	ns
Kangiella	0.0130935	0.0140441	0.0016686	0.00187868			Kozakia	17	0.937	0.991778	ns		Labilithrix	2	0.0635	0.798503	ns
Janibacter	0.0175104	0.0140304	0.0286977	0.013498			Kribbella	12	0.394	0.759305	ns		Labrenzia	7	0.556	0.924872	ns
Tepidiforma	0.019098	0.0140166	0.00918134	0.00882687			Kroppenstedtia	12	0.394	0.759305	ns		Labrys	9	0.905	0.985317	ns
Tsukamurella	0.0205912	0.0140166	0.00670674	0.0056068			Ktedonosporobacter	7.5	0.107	0.619904	ns		Laceyella	10.5	1	1	ns
Ramlibacter	0.0167088	0.0139616	0.00544788	0.00448105			Kurthia	19	0.937	0.991778	ns		Lachnoanaerobaculum	12	0.73	0.964442	ns
Belliella	0.0131721	0.0139479	0.00477667	0.00876108			Kushneria	17.5	1	1	ns		Lachnoclostridium	5	0.286	0.858	ns
Kyrpidia	0.0180134	0.0139342	0.0144001	0.0142911			Kutzneria	6	0.0651	0.607136	ns		Lachnospira	8	0.73	0.964442	ns
Sodalis	0.0165516	0.0139342	0.00658544	0.00763534			Kyrpidia	6	0.0651	0.607136	ns		Lacibacter	12	0.73	0.964442	ns
Cytophaga	0.0163944	0.0138929	0.0852091	0.0833491			Kytococcus	15	0.688	0.910818	ns		Lacimicrobium	5.5	0.325	0.896464	ns
Anaerohalosphaera	0.0163944	0.0138654	0.00348007	0.00498545			Labilibaculum	17	0.936	0.991778	ns		Lacipirellula	5	0.286	0.858	ns
Kushneria	0.0151841	0.0138654	0.00711378	0.00577128			Labilithrix	12	0.394	0.759305	ns		Lacrimispora	10	1	1	ns
Yangia	0.0170074	0.0138242	0.00380624	0.00310311			Labrenzia	9	0.18	0.64	ns		Lactiplantibacillus	15	0.286	0.858	ns
Octadecabacter	0.0147282	0.0137967	0.00649648	0.00497814			Labrys	14	0.574	0.847766	ns		Lactobacillus	20	0.0159	0.798503	ns
Idiomarina	0.0137065	0.0137555	0.00186538	0.00193716			Laceyella	14.5	0.63	0.874753	ns		Lactococcus	2	0.0635	0.798503	ns
Zobellia	0.0149326	0.0137555	0.0018546	0.00137429			Lachnoanaerobaculum	8.5	0.149	0.64	ns		Lacunisphaera	8	0.73	0.964442	ns
Mahella	0.0172118	0.013728	0.024506	0.0151866			Lachnoclostridium	7	0.0931	0.607136	ns		Lancefieldella	5	0.286	0.858	ns
Thermanaerovibrio	0.020717	0.0136868	0.00762056	0.00723328			Lachnospira	19	0.937	0.991778	ns		Laribacter	5	0.268	0.858	ns
Halocella	0.0156871	0.0136318	0.0101922	0.0151537			Lacibacter	18.5	1	1	ns		Lautropia	0	0.0159	0.798503	ns
Kribbella	0.0163787	0.0136318	0.00556649	0.00593575			Lacimicrobium	19	0.936	0.991778	ns		Lawsonella	3	0.111	0.798503	ns
Stappia	0.0157028	0.0136318	0.00573362	0.00492697			Lacinutrix	23	0.485	0.807942	ns		Leadbetterella	13	0.539	0.924872	ns
Neobacillus	0.0173532	0.0136181	0.00451789	0.00455415			Lacipirellula	8	0.132	0.619904	ns		Leclercia	4	0.19	0.834058	ns
Zunongwangia	0.0113488	0.0136181	0.000442084	0.000566528			Lacrimispora	7	0.0931	0.607136	ns		Leeuwenhoekiella	8	0.712	0.964442	ns
Auricoccus	0.0149483	0.0136044	0.0114187	0.00710901			Lactiplantibacillus	7	0.0921	0.607136	ns		Legionella	13	0.556	0.924872	ns
Nitratireductor	0.0167559	0.0135906	0.00620805	0.0108444			Lactobacillus	11	0.31	0.708571	ns		Leifsonia	6	0.413	0.896464	ns
Plantibacter	0.0195853	0.0135769	0.00284659	0.00186772			Lactococcus	17	0.937	0.991778	ns		Leisingera	3	0.111	0.798503	ns
Syntrophobacter	0.0163315	0.0135356	0.00881473	0.00577128			Lacunisphaera	9	0.18	0.64	ns		Lelliottia	8	0.73	0.964442	ns
Psychrobacillus	0.0158443	0.0135082	0.000498693	0.000423982			Lancefieldella	8	0.127	0.619904	ns		Leminorella	10	1	1	ns
Brochothrix	0.012732	0.0134532	0.000579562	0.000551908			Laribacter	6	0.0646	0.607136	ns		Lentibacillus	12	0.712	0.964442	ns
Chondrocystis	0.0171489	0.0134532	0.00040165	0.000394742			Lautropia	20	0.818	0.95793	ns		Lentilitoribacter	6	0.413	0.896464	ns
Plantactinospora	0.0174161	0.0134532	0.0038925	0.00267547			Lawsonella	22	0.574	0.847766	ns		Lentzea	9	0.905	0.985317	ns
Candidatus_Accumulibacter	0.0135651	0.0133982	0.00374963	0.00568356			Lawsonia	16	0.818	0.95793	ns		Leptolyngbya	8	0.73	0.964442	ns
Nitrosospira	0.0153884	0.0133845	0.00249616	0.00425079			Leadbetterella	24.5	0.336	0.729237	ns		Leptospira	7	0.556	0.924872	ns
Sebaldella	0.0178877	0.0133707	0.00228051	0.00167765			Leclercia	9	0.18	0.64	ns		Leptospirillum	5	0.286	0.858	ns
Chroococcidiopsis	0.0151526	0.0133433	0.0029005	0.00227708			Leeuwenhoekiella	3.5	0.0237	0.607136	ns		Leptothrix	1	0.0317	0.798503	ns
Olleya	0.0168031	0.0133433	0.000611909	0.000606733			Legionella	14	0.575	0.847766	ns		Leptotrichia	11	0.905	0.985317	ns
Nitrosococcus	0.0130464	0.0133295	0.00635361	0.00893287			Leifsonia	10	0.24	0.655238	ns		Leucobacter	8	0.73	0.964442	ns
Roseivirga	0.0140209	0.0133295	0.0308327	0.0205705			Leisingera	9	0.18	0.64	ns		Leuconostoc	8	0.73	0.964442	ns
Candidatus_Thioglobus	0.0132193	0.0133158	0.000584953	0.000683489			Lelliottia	7	0.0931	0.607136	ns		Libanicoccus	4	0.19	0.834058	ns
Biomaibacter	0.0162844	0.0132608	0.00579831	0.00562873			Lentibacillus	16	0.81	0.95793	ns		Liberibacter	8.5	0.806	0.985317	ns
Sulfolobus	0.0168974	0.0132608	0.00029652	0.000263161			Lentzea	5.5	0.0542	0.607136	ns		Lichenihabitans	9	0.905	0.985317	ns
Undibacterium	0.0130778	0.0132608	0.00325363	0.004079			Leptolyngbya	22.5	0.521	0.825917	ns		Limihaloglobus	10	1	1	ns
Azospira	0.0173061	0.0131784	0.00446397	0.00384874			Leptospira	18	1	1	ns		Limnobacter	4	0.19	0.834058	ns
Thalassotalea	0.012119	0.0131234	0.00095156	0.000855275			Leptospirillum	3	0.02	0.607136	ns		Limnobaculum	10	1	1	ns
Anoxybacter	0.0162372	0.0131097	0.0030865	0.00235018			Leptothrix	17	0.936	0.991778	ns		Limnochorda	8	0.73	0.964442	ns
Methyloceanibacter	0.014854	0.0130959	0.00426719	0.00303367			Leptotrichia	19	0.937	0.991778	ns		Limnoglobus	5	0.286	0.858	ns
Syntrophus	0.013235	0.0130959	0.00601936	0.00429465			Leucobacter	8.5	0.149	0.64	ns		Limnohabitans	5.5	0.325	0.896464	ns
Aminobacter	0.0167559	0.0130822	0.00445858	0.00594306			Leuconostoc	19	0.937	0.991778	ns		Limosilactobacillus	6.5	0.461	0.924872	ns
Mariniflexile	0.0151998	0.0130547	0.000514866	0.000445912			Libanicoccus	9	0.18	0.64	ns		Liquorilactobacillus	15	0.286	0.858	ns
Sulfurifustis	0.0151684	0.0130547	0.0247783	0.0108737			Liberibacter	16	0.81	0.95793	ns		Listeria	12	0.73	0.964442	ns
Desulfallas	0.0163944	0.0130272	0.00857751	0.00580052			Lichenihabitans	10	0.227	0.655238	ns		Litoreibacter	10	1	1	ns
Ignavibacterium	0.0141938	0.0130272	0.00248807	0.00135967			Limihaloglobus	14	0.572	0.847766	ns		Litoricola	8	0.73	0.964442	ns
Gilvibacter	0.0118832	0.0129997	0.31523	0.377955			Limnobaculum	27.5	0.145	0.64	ns		Luteibacter	8	0.73	0.964442	ns
Euzebya	0.0151684	0.012931	0.00501927	0.0107056			Limnochorda	8.5	0.149	0.64	ns		Luteimicrobium	9	0.902	0.985317	ns
Halorhodospira	0.0139895	0.0129035	0.00897647	0.0104168			Limnoglobus	8	0.132	0.619904	ns		Luteimonas	7	0.556	0.924872	ns
Methylosinus	0.0152627	0.0129035	0.0122948	0.00883784			Limnohabitans	8.5	0.149	0.64	ns		Luteipulveratus	5	0.286	0.858	ns
Caminibacter	0.0159543	0.012876	0.000318085	0.000222956			Limosilactobacillus	14	0.575	0.847766	ns		Luteitalea	10	1	1	ns
Emcibacter	0.0146182	0.012876	0.0208939	0.0159249			Liquorilactobacillus	12	0.394	0.759305	ns		Luteolibacter	5	0.286	0.858	ns
Planctopirus	0.013455	0.0128623	0.00402458	0.00317256			Listeria	13	0.485	0.807942	ns		Lutibacter	8	0.73	0.964442	ns
Thiocystis	0.01608	0.0128623	0.00380085	0.00510241			Litoreibacter	13	0.469	0.807942	ns		Lysinibacillus	17	0.111	0.798503	ns
Alienimonas	0.0178877	0.0128486	0.00684152	0.00521571			Litoricola	13	0.485	0.807942	ns		Lysinimonas	4	0.19	0.834058	ns
Ferrimonas	0.0138323	0.0128348	0.00254738	0.00160455			Longibaculum	12.5	0.423	0.783376	ns		Lysobacter	4	0.19	0.834058	ns
Calditerrivibrio	0.0129992	0.0128073	0.0258754	0.0203			Lonsdalea	19.5	0.872	0.988681	ns		Macrococcus	7	0.539	0.924872	ns
Leisingera	0.0183592	0.0128073	0.00449363	0.00324566			Luteibacter	5	0.0411	0.607136	ns		Mageeibacillus	9	0.905	0.985317	ns
Bradymonas	0.014744	0.0126837	0.00529153	0.00318352			Luteimicrobium	14	0.574	0.847766	ns		Magnetococcus	7	0.556	0.924872	ns
Desulfofarcimen	0.0151841	0.0126699	0.010141	0.00853813			Luteimonas	10	0.24	0.655238	ns		Magnetospira	11	0.905	0.985317	ns
Pseudolabrys	0.0170231	0.0126424	0.0035798	0.0029496			Luteipulveratus	15.5	0.748	0.938239	ns		Magnetospirillum	9	0.905	0.985317	ns
Gracilibacillus	0.0186579	0.0126149	0.00136938	0.00088086			Luteitalea	9.5	0.199	0.651962	ns		Mahella	3	0.111	0.798503	ns
Salinibacterium	0.01597	0.0126149	0.00497345	0.00306656			Luteolibacter	16	0.81	0.95793	ns		Mameliella	6	0.413	0.896464	ns
Glaciecola	0.0130149	0.0126012	0.00472275	0.0140682			Lutibacter	13	0.47	0.807942	ns		Mannheimia	3	0.111	0.798503	ns
Conexibacter	0.0168974	0.0125737	0.0059924	0.00361847			Lysinibacillus	10.5	0.261	0.681472	ns		Maribacter	7.5	0.623	0.964442	ns
Cystobacter	0.0155456	0.0125737	0.00376311	0.0038597			Lysinimonas	16.5	0.872	0.988681	ns		Maribius	8	0.73	0.964442	ns
Zobellella	0.0165202	0.01256	0.00532119	0.0036806			Lysobacter	11	0.296	0.708571	ns		Maricaulis	8	0.73	0.964442	ns
Tistrella	0.016473	0.0125325	0.0054964	0.00807028			Macrococcus	19	0.937	0.991778	ns		Marichromatium	9	0.905	0.985317	ns
Eikenella	0.0154985	0.0125188	0.00362293	0.00300077			Mageeibacillus	6	0.0649	0.607136	ns		Mariniblastus	9	0.905	0.985317	ns
Blastochloris	0.0178877	0.012505	0.0194975	0.0336847			Magnetococcus	18	1	1	ns		Mariniflexile	6	0.413	0.896464	ns
Ezakiella	0.0162372	0.012505	0.00644796	0.0185529			Magnetospira	15.5	0.747	0.938239	ns		Marinilactibacillus	3	0.108	0.798503	ns
Stigmatella	0.017086	0.012505	0.00576597	0.00391453			Magnetospirillum	8	0.132	0.619904	ns		Marinithermus	6.5	0.461	0.924872	ns
Desulfurispirillum	0.0141152	0.0124775	0.00753161	0.00448471			Mahella	8.5	0.149	0.64	ns		Marinitoga	6	0.413	0.896464	ns
Ureibacillus	0.0144453	0.0124638	0.000619996	0.000698109			Mameliella	8.5	0.147	0.64	ns		Marinobacter	8	0.73	0.964442	ns
Gilliamella	0.015247	0.0123813	0.000342346	0.0012025			Mannheimia	6	0.0649	0.607136	ns		Marinobacterium	12	0.73	0.964442	ns
Hydrogenovibrio	0.013235	0.0123264	0.00583066	0.0198943			Maribacter	15.5	0.748	0.938239	ns		Marinomonas	12	0.73	0.964442	ns
Thermodesulfobium	0.0161901	0.0123264	0.00507858	0.00877205			Maribius	13	0.47	0.807942	ns		Marinovum	2	0.0635	0.798503	ns
Sulfurivermis	0.0142724	0.0123126	0.00543979	0.00449202			Maricaulis	19	0.936	0.991778	ns		Mariprofundus	9	0.905	0.985317	ns
Hahella	0.0148854	0.0122989	0.00313502	0.00403149			Marichromatium	11.5	0.336	0.729237	ns		Marisediminicola	3	0.111	0.798503	ns
Caldithrix	0.0138637	0.0122851	0.0108445	0.0674059			Mariniblastus	12	0.375	0.759305	ns		Maritalea	14	0.413	0.896464	ns
Candidatus_Desulforudis	0.0161586	0.0122714	0.00730787	0.00778885			Mariniflexile	16.5	0.873	0.988681	ns		Marivirga	3	0.111	0.798503	ns
Candidatus_Hoaglandella	0.0107043	0.0122027	0.00670944	0.00565432			Marinilactibacillus	11.5	0.336	0.729237	ns		Marmoricola	2	0.0635	0.798503	ns
Melittangium	0.0156399	0.012189	0.00410006	0.00318718			Marinithermus	10	0.24	0.655238	ns		Martelella	10	1	1	ns
Dermabacter	0.0165987	0.0121615	0.00800334	0.0120506			Marinitoga	12	0.394	0.759305	ns		Massilia	5	0.286	0.858	ns
Vampirococcus	0.0145553	0.012079	0.0602717	0.0497375			Marinobacter	12	0.394	0.759305	ns		Massilistercora	4	0.19	0.834058	ns
Xylanimonas	0.0166302	0.0120515	0.00397606	0.00359288			Marinobacterium	6	0.0651	0.607136	ns		Mediterraneibacter	8	0.73	0.964442	ns
Candidatus_Kuenenia	0.0154827	0.0120103	0.0299216	0.0144264			Marinomonas	22.5	0.521	0.825917	ns		Megamonas	13	0.556	0.924872	ns
Syntrophothermus	0.0151055	0.0119828	0.00695205	0.00557391			Marinovum	6	0.0641	0.607136	ns		Megasphaera	15	0.286	0.858	ns
Tepidanaerobacter	0.0132507	0.0119828	0.00213494	0.00220398			Mariprofundus	8	0.132	0.619904	ns		Meiothermus	5	0.286	0.858	ns
Rippkaea	0.00911674	0.0119553	0.00251772	0.0028765			Marisediminicola	14.5	0.629	0.874753	ns		Melaminivora	7	0.556	0.924872	ns
Pradoshia	0.0135179	0.0119141	0.000649648	0.00131215			Maritalea	10.5	0.261	0.681472	ns		Melioribacter	3	0.111	0.798503	ns
Stackebrandtia	0.0153727	0.0119141	0.00323207	0.0025841			Marivirga	10	0.228	0.655238	ns		Melittangium	7	0.556	0.924872	ns
Deferribacter	0.0147754	0.0119004	0.0058037	0.0154205			Marmoricola	10.5	0.261	0.681472	ns		Mesobacillus	12	0.73	0.964442	ns
Ilyobacter	0.0127949	0.0119004	0.00155269	0.00128291			Martelella	7	0.0931	0.607136	ns		Mesoplasma	12	0.73	0.964442	ns
Fluviicola	0.00990266	0.0118454	0.00431032	0.00293864			Massilia	9	0.18	0.64	ns		Mesorhizobium	7	0.556	0.924872	ns
Marinilactibacillus	0.0130464	0.0118454	0.000730517	0.000449567			Massilistercora	6	0.0649	0.607136	ns		Mesotoga	14	0.413	0.896464	ns
Lutibacter	0.0157657	0.0118179	0.00132625	0.00099782			Mediterraneibacter	17	0.937	0.991778	ns		Metabacillus	6	0.413	0.896464	ns
Marivirga	0.0134079	0.0118179	0.0164326	0.00703591			Megamonas	21	0.699	0.910818	ns		Metakosakonia	2	0.0635	0.798503	ns
Euzebyella	0.0112859	0.0117492	0.00353398	0.00198833			Megasphaera	8	0.132	0.619904	ns		Methanobacterium	10	1	1	ns
Friedmanniella	0.0189565	0.0117492	0.00787665	0.00399494			Meiothermus	16	0.818	0.95793	ns		Methanobrevibacter	4	0.19	0.834058	ns
Pannonibacter	0.0161272	0.0117492	0.00442354	0.0030556			Melaminivora	8	0.128	0.619904	ns		Methanocaldococcus	1.5	0.0491	0.798503	ns
Turneriella	0.0127477	0.0117492	0.014109	0.00788388			Melioribacter	18	1	1	ns		Methanocella	6	0.389	0.896464	ns
Baekduia	0.0159857	0.0116805	0.0055584	0.0046565			Melissococcus	13	0.485	0.807942	ns		Methanococcoides	2	0.0635	0.798503	ns
Microterricola	0.015357	0.0116255	0.00364989	0.00419962			Melittangium	14.5	0.63	0.874753	ns		Methanococcus	1	0.0317	0.798503	ns
Bergeyella	0.0121976	0.0115981	0.00186808	0.00151683			Mesobacillus	5.5	0.0542	0.607136	ns		Methanocorpusculum	9	0.905	0.985317	ns
Brucella	0.0112073	0.0115981	0.00339111	0.00898769			Mesoflavibacter	14.5	0.63	0.874753	ns		Methanoculleus	7	0.556	0.924872	ns
Croceicoccus	0.0141152	0.0115431	0.00417284	0.00336262			Mesoplasma	17	0.937	0.991778	ns		Methanofollis	7	0.556	0.924872	ns
Staphylospora	0.0157028	0.0115293	0.00713804	0.00737583			Mesorhizobium	8	0.132	0.619904	ns		Methanohalobium	4	0.19	0.834058	ns
Catenulispora	0.0148226	0.0115156	0.00581179	0.0034211			Mesotoga	20	0.809	0.95793	ns		Methanohalophilus	4	0.19	0.834058	ns
Gardnerella	0.0133136	0.0114881	0.00204329	0.00201392			Metabacillus	12	0.394	0.759305	ns		Methanolacinia	7	0.556	0.924872	ns
Lautropia	0.0129992	0.0114881	0.0590425	0.0196713			Methanobacterium	22	0.575	0.847766	ns		Methanolobus	9	0.905	0.985317	ns
Arenibacter	0.011113	0.0114469	0.0109012	0.0188307			Methanobrevibacter	12	0.394	0.759305	ns		Methanomassiliicoccus	6	0.413	0.896464	ns
Granulibacter	0.0151055	0.0114469	0.00390328	0.00328221			Methanocaldococcus	20	0.818	0.95793	ns		Methanomethylovorans	8	0.73	0.964442	ns
Pseudanabaena	0.0120089	0.0114057	0.015419	0.00951036			Methanocella	11.5	0.336	0.729237	ns		Methanoplanus	7	0.556	0.924872	ns
Mycolicibacter	0.0157499	0.0113919	0.00381432	0.00296788			Methanococcoides	19	0.936	0.991778	ns		Methanoregula	3	0.111	0.798503	ns
Pseudoarcobacter	0.0152784	0.0113919	0.00023452	0.000186406			Methanococcus	17.5	1	1	ns		Methanosalsum	0	0.0195	0.798503	ns
Halorubrum	0.0136751	0.0113507	0.00285737	0.00367329			Methanocorpusculum	23	0.467	0.807942	ns		Methanosarcina	0	0.0159	0.798503	ns
Pragia	0.00836225	0.0113095	0.000695474	0.00241231			Methanoculleus	13	0.47	0.807942	ns		Methanosphaera	7	0.556	0.924872	ns
Cardiobacterium	0.0139423	0.0112957	0.02239	0.0218863			Methanofollis	4.5	0.0364	0.607136	ns		Methanosphaerula	7	0.556	0.924872	ns
Ilumatobacter	0.0126691	0.011282	0.0318948	0.0361993			Methanohalophilus	21	0.687	0.910818	ns		Methanospirillum	8	0.73	0.964442	ns
Caldilinea	0.0154356	0.0112683	0.00424024	0.00436775			Methanolacinia	19	0.936	0.991778	ns		Methanothermobacter	8	0.73	0.964442	ns
Methylibium	0.0126062	0.011227	0.00336954	0.00223687			Methanoplanus	17	0.936	0.991778	ns		Methanothrix	0	0.0159	0.798503	ns
Lancefieldella	0.0136594	0.0112133	0.0739251	0.0584876			Methanoregula	20.5	0.748	0.938239	ns		Methylacidiphilum	7	0.556	0.924872	ns
Singulisphaera	0.0144296	0.0112133	0.0133515	0.0121785			Methanosarcina	11	0.31	0.708571	ns		Methylibium	4	0.19	0.834058	ns
Thermincola	0.0140838	0.0112133	0.00513788	0.00428368			Methanosphaera	17	0.937	0.991778	ns		Methylobacillus	11.5	0.806	0.985317	ns
Hoeflea	0.0113173	0.0111583	0.00659622	0.0101902			Methanothermobacter	11	0.293	0.708571	ns		Methylobacterium	0	0.0159	0.798503	ns
Niveispirillum	0.0133607	0.0111446	0.00295442	0.00197737			Methanothermococcus	26	0.227	0.655238	ns		Methylocaldum	7	0.556	0.924872	ns
Marinobacterium	0.0133293	0.0111171	0.00247459	0.00483559			Methanothermus	19	0.936	0.991778	ns		Methyloceanibacter	6	0.413	0.896464	ns
Dolichospermum	0.0128735	0.0111034	0.00403806	0.0033151			Methanothrix	3	0.0152	0.607136	ns		Methylocella	9	0.905	0.985317	ns
Mesotoga	0.0110815	0.0110896	0.00920829	0.0158957			Methanotorris	17.5	1	1	ns		Methylococcus	6	0.413	0.896464	ns
Stella	0.0144767	0.0110896	0.0030865	0.00267547			Methylibium	14.5	0.63	0.874753	ns		Methylocystis	13	0.556	0.924872	ns
Anaerolinea	0.0159543	0.0110759	0.0235572	0.0135236			Methylobacillus	8	0.132	0.619904	ns		Methyloligella	11	0.905	0.985317	ns
Desulfurivibrio	0.0129992	0.0110759	0.00489797	0.0058992			Methylobacterium	15	0.699	0.910818	ns		Methylomicrobium	12	0.73	0.964442	ns
Labrys	0.0141938	0.0110621	0.00421597	0.00382315			Methylocaldum	14.5	0.628	0.874753	ns		Methylomonas	9	0.905	0.985317	ns
Thiohalobacter	0.0146654	0.0110346	0.00367415	0.00434582			Methyloceanibacter	23	0.485	0.807942	ns		Methylomusa	15	0.286	0.858	ns
Xylella	0.0106886	0.0110072	0.00107286	0.00110747			Methylocella	9	0.18	0.64	ns		Methylophaga	15	0.286	0.858	ns
Wenyingzhuangia	0.0130306	0.0109934	0.0014826	0.00108554			Methylococcus	11	0.31	0.708571	ns		Methylophilus	13	0.556	0.924872	ns
Aquicella	0.0116317	0.0109659	0.0106693	0.00909003			Methylocystis	12	0.394	0.759305	ns		Methylorubrum	9	0.905	0.985317	ns
Tardiphaga	0.0131564	0.0109659	0.0045691	0.00540943			Methyloligella	11.5	0.335	0.729237	ns		Methylosinus	5	0.286	0.858	ns
Azorhizobium	0.0141152	0.0109522	0.00326172	0.00277416			Methylomicrobium	18	1	1	ns		Methyloversatilis	7	0.556	0.924872	ns
Oceanithermus	0.0142095	0.0109522	0.00680648	0.00490138			Methylomonas	13	0.485	0.807942	ns		Methylovirgula	9	0.905	0.985317	ns
Thermosediminibacter	0.0168502	0.0109385	0.013055	0.00855275			Methylomusa	4	0.026	0.607136	ns		Methylovorus	14	0.413	0.896464	ns
Flavivirga	0.0126534	0.0109247	0.00103243	0.000617698			Methylophaga	22	0.574	0.847766	ns		Methylovulum	15	0.286	0.858	ns
Ferrovibrio	0.0117732	0.010911	0.0108041	0.00822379			Methylophilus	10	0.221	0.655238	ns		Micavibrio	9	0.905	0.985317	ns
Sediminispirochaeta	0.0124333	0.0108835	0.0142761	0.00952498			Methylorubrum	12	0.394	0.759305	ns		Microbacterium	6	0.413	0.896464	ns
Desulfoglaeba	0.0136122	0.0108697	0.00510823	0.00471498			Methylosinus	13	0.485	0.807942	ns		Microbulbifer	13	0.556	0.924872	ns
Zymomonas	0.01072	0.010856	0.0014826	0.0014218			Methylotenera	21.5	0.628	0.874753	ns		Microcella	4	0.19	0.834058	ns
Dermacoccus	0.0120561	0.0108423	0.0181093	0.0103218			Methyloversatilis	10.5	0.261	0.681472	ns		Microchaete	1	0.0317	0.798503	ns
Halothiobacillus	0.0131878	0.0107461	0.00342076	0.00312504			Methylovirgula	10	0.228	0.655238	ns		Micrococcus	3	0.111	0.798503	ns
Lacipirellula	0.0149797	0.0107461	0.00331024	0.00247079			Methylovorus	12.5	0.423	0.783376	ns		Microcoleus	6	0.383	0.896464	ns
Pseudopedobacter	0.0124333	0.0107461	0.00415937	0.00387432			Methylovulum	21	0.686	0.910818	ns		Microcystis	7.5	0.623	0.964442	ns
Marichromatium	0.0129049	0.0107323	0.00354476	0.00310311			Micavibrio	20	0.809	0.95793	ns		Microlunatus	4	0.19	0.834058	ns
Roseobacter	0.0127949	0.0107323	0.00447745	0.00359654			Microbacterium	12	0.394	0.759305	ns		Micromonospora	8	0.73	0.964442	ns
Immundisolibacter	0.0128735	0.0106361	0.00675796	0.00615871			Microbulbifer	9	0.18	0.64	ns		Micropruina	8	0.73	0.964442	ns
Acidiphilium	0.0129992	0.0106224	0.00412702	0.00296422			Microcella	13	0.469	0.807942	ns		Microterricola	8	0.73	0.964442	ns
Nordella	0.0129992	0.0106224	0.00947786	0.0100988			Microchaete	20	0.809	0.95793	ns		Microvirga	5	0.286	0.858	ns
Pelolinea	0.0135179	0.0106086	0.0092649	0.00550446			Micrococcus	10	0.24	0.655238	ns		Microvirgula	4.5	0.219	0.858	ns
Salinimonas	0.0124648	0.0106086	0.00136938	0.00132312			Microcoleus	23.5	0.422	0.783376	ns		Minicystis	4	0.19	0.834058	ns
Urechidicola	0.0117889	0.0105949	0.000525649	0.000347227			Microcystis	17	0.936	0.991778	ns		Miniimonas	10	1	1	ns
Bibersteinia	0.0255583	0.0105812	0.00924873	0.00344668			Microlunatus	7	0.0931	0.607136	ns		Mitsuaria	8	0.73	0.964442	ns
Pseudothermotoga	0.0118832	0.0105537	0.010637	0.0056397			Micromonospora	8	0.132	0.619904	ns		Mixta	6	0.413	0.896464	ns
Rubrivivax	0.0143982	0.0105537	0.00335337	0.00308484			Micropruina	3	0.0152	0.607136	ns		Mobilicoccus	2	0.0635	0.798503	ns
Tatumella	0.00958829	0.0105537	0.00190312	0.00181654			Microterricola	13.5	0.521	0.825917	ns		Mobiluncus	8	0.73	0.964442	ns
Teredinibacter	0.0109401	0.0105537	0.00170364	0.00141815			Microvirga	10	0.24	0.655238	ns		Modestobacter	3	0.111	0.798503	ns
Xanthobacter	0.0151369	0.0105399	0.00367415	0.00295691			Microvirgula	6	0.0646	0.607136	ns		Mogibacterium	0	0.0159	0.798503	ns
Natranaerobius	0.011836	0.0104987	0.0260129	0.0408924			Minicystis	11	0.31	0.708571	ns		Monaibacterium	8	0.73	0.964442	ns
Microchaete	0.00855087	0.0104575	0.00264172	0.00124271			Miniimonas	14	0.575	0.847766	ns		Moorea	8.5	0.806	0.985317	ns
Skermanella	0.013235	0.0104575	0.00352589	0.00296422			Mitsuaria	10	0.229	0.655238	ns		Moorella	9	0.905	0.985317	ns
Arcticibacterium	0.0104685	0.0104437	0.00129121	0.001568			Mixta	10	0.226	0.655238	ns		Moraxella	3	0.111	0.798503	ns
Panacibacter	0.0101856	0.0104437	0.00122112	0.00090279			Mobilicoccus	8	0.126	0.619904	ns		Morganella	5	0.286	0.858	ns
Thermacetogenium	0.014241	0.0104437	0.00576597	0.00479539			Mobiluncus	24	0.377	0.759305	ns		Mucilaginibacter	15	0.286	0.858	ns
Sanguibacter	0.0128735	0.01043	0.00404615	0.00358923			Modestobacter	9	0.172	0.64	ns		Mucinivorans	5	0.286	0.858	ns
Ahniella	0.012119	0.0103888	0.00913281	0.00672889			Mogibacterium	9	0.18	0.64	ns		Mumia	6	0.413	0.896464	ns
Actinosynnema	0.0135965	0.010375	0.00266329	0.00198468			Monaibacterium	18	1	1	ns		Murdochiella	7	0.556	0.924872	ns
Salinispira	0.0121976	0.0103063	0.0051271	0.00856371			Moorea	17	0.937	0.991778	ns		Muribaculum	8	0.73	0.964442	ns
Thermosulfurimonas	0.0140052	0.0103063	0.00164973	0.00310677			Moorella	7	0.0931	0.607136	ns		Muricauda	4	0.19	0.834058	ns
Chloroflexus	0.0112545	0.0102926	0.00499771	0.00400225			Moraxella	9	0.173	0.64	ns		Muriicola	6.5	0.461	0.924872	ns
Kosmotoga	0.0103585	0.0102788	0.014826	0.0124965			Morganella	2.5	0.0159	0.607136	ns		Mycetocola	10	1	1	ns
Kingella	0.0137223	0.0102514	0.00615144	0.00380122			Moritella	23	0.485	0.807942	ns		Mycetohabitans	3	0.111	0.798503	ns
Candidatus_Nanopelagicus	0.00897527	0.0100727	0.00198399	0.0015278			Mucilaginibacter	12	0.394	0.759305	ns		Mycobacterium	9	0.905	0.985317	ns
Amniculibacterium	0.0100441	0.0100178	0.00138286	0.00104168			Mucinivorans	27	0.18	0.64	ns		Mycobacteroides	8	0.73	0.964442	ns
Allochromatium	0.0124491	0.010004	0.0114241	0.00817628			Mumia	11	0.296	0.708571	ns		Mycolicibacillus	6	0.413	0.896464	ns
Psychromonas	0.00963545	0.00999027	0.00125617	0.000847965			Murdochiella	12	0.394	0.759305	ns		Mycolicibacter	6	0.413	0.896464	ns
Ndongobacter	0.0124491	0.00992156	0.010362	0.0123467			Muribaculum	16	0.818	0.95793	ns		Mycolicibacterium	7	0.556	0.924872	ns
Thioflavicoccus	0.0120089	0.00989408	0.00326172	0.0040059			Muricauda	14	0.589	0.847766	ns		Mycoplasma	9	0.905	0.985317	ns
Rheinheimera	0.0102013	0.00988034	0.00350702	0.00115133			Muriicola	17	0.936	0.991778	ns		Mycoplasmopsis	7	0.556	0.924872	ns
Roseivivax	0.00982407	0.00983911	0.00276842	0.0029094			Mycetocola	6.5	0.0771	0.607136	ns		Myroides	8	0.73	0.964442	ns
Silvanigrella	0.0115059	0.0097704	0.000641561	0.000522668			Mycetohabitans	6.5	0.0761	0.607136	ns		Myxococcus	6	0.413	0.896464	ns
Candidatus_Methanoplasma	0.0151055	0.00975666	0.510225	0.317183			Mycoavidus	19.5	0.873	0.988681	ns		Nakamurella	9	0.905	0.985317	ns
Methanolacinia	0.00614594	0.00971543	0.682818	0.676182			Mycobacterium	11	0.297	0.708571	ns		Natranaerobius	6	0.413	0.896464	ns
Sporolactobacillus	0.0105314	0.00970169	0.00291937	0.00222225			Mycobacteroides	6	0.0649	0.607136	ns		Natrarchaeobaculum	14	0.413	0.896464	ns
Psychroflexus	0.0106886	0.00968795	0.00606249	0.00859661			Mycolicibacillus	13.5	0.521	0.825917	ns		Natrinema	2	0.0635	0.798503	ns
Desulfobacterium	0.0121033	0.00967421	0.0245492	0.0170251			Mycolicibacter	11	0.297	0.708571	ns		Natronococcus	5.5	0.325	0.896464	ns
Paraoceanicella	0.0131092	0.00967421	0.00271181	0.00195178			Mycolicibacterium	9	0.18	0.64	ns		Natronomonas	13	0.556	0.924872	ns
Chthonomonas	0.00988694	0.00964673	0.00476588	0.00477711			Mycoplasma	15.5	0.748	0.938239	ns		Natronorubrum	12.5	0.623	0.964442	ns
Pseudoleptotrichia	0.0116474	0.00963298	0.00132086	0.000804104			Mycoplasmopsis	16	0.818	0.95793	ns		Nautilia	10	1	1	ns
Propioniciclava	0.013455	0.0096055	0.0102299	0.00676544			Myroides	17	0.936	0.991778	ns		Ndongobacter	12	0.73	0.964442	ns
Xylophilus	0.011836	0.0096055	0.00291937	0.00248907			Myxococcus	7	0.0931	0.607136	ns		Neisseria	12	0.73	0.964442	ns
Dolosigranulum	0.010107	0.00957802	0.0104132	0.00423617			Nakamurella	7.5	0.109	0.619904	ns		Neoasaia	6	0.413	0.896464	ns
Tomitella	0.0123862	0.00956427	0.00431302	0.00384143			Natranaerobius	11	0.31	0.708571	ns		Neobacillus	10	1	1	ns
Caldanaerobacter	0.0106729	0.00955053	0.00598431	0.00443354			Natrinema	5.5	0.0542	0.607136	ns		Neochlamydia	8	0.73	0.964442	ns
Rummeliibacillus	0.00974548	0.00955053	0.000929994	0.000837			Natronomonas	13.5	0.521	0.825917	ns		Neokomagataea	8	0.712	0.964442	ns
Shinella	0.0118675	0.00952305	0.00464458	0.00327855			Nautilia	11.5	0.335	0.729237	ns		Neomicrococcus	10	1	1	ns
Hafnia	0.011003	0.00950931	0.00145834	0.00118057			Ndongobacter	10.5	0.261	0.681472	ns		Neorhizobium	4	0.19	0.834058	ns
Lelliottia	0.012229	0.00950931	0.00190312	0.0018933			Neisseria	5	0.045	0.607136	ns		Neorickettsia	13	0.556	0.924872	ns
Acetohalobium	0.0103271	0.00949557	0.00264172	0.00194447			Neoasaia	19	0.936	0.991778	ns		Nesterenkonia	9	0.905	0.985317	ns
Aurantimicrobium	0.0104842	0.00945434	0.00355285	0.00508779			Neobacillus	6	0.0649	0.607136	ns		Niabella	20	0.0159	0.798503	ns
Laribacter	0.0124491	0.00945434	0.00257433	0.00288016			Neokomagataea	7	0.0921	0.607136	ns		Niastella	5	0.286	0.858	ns
Rhodoplanes	0.011616	0.0094406	0.00363372	0.00267913			Neorhizobium	6	0.0649	0.607136	ns		Nibribacter	8	0.73	0.964442	ns
Verrucosispora	0.0124019	0.0094406	0.00301911	0.00264989			Neorickettsia	15	0.688	0.910818	ns		Nibricoccus	7	0.556	0.924872	ns
Thermodesulfovibrio	0.00987122	0.00941311	0.00297059	0.0021126			Neptunomonas	12	0.377	0.759305	ns		Nissabacter	11	0.905	0.985317	ns
Candidatus_Babela	0.00877093	0.00938563	0.00389519	0.0058261			Nesterenkonia	15	0.687	0.910818	ns		Nitratifractor	8	0.73	0.964442	ns
Melioribacter	0.00988694	0.00937189	0.0144136	0.00957981			Niabella	11.5	0.336	0.729237	ns		Nitratireductor	11	0.905	0.985317	ns
Cloacibacterium	0.00949398	0.00935815	0.00295981	0.00242693			Niastella	21	0.699	0.910818	ns		Nitratiruptor	14	0.413	0.896464	ns
Coraliomargarita	0.011836	0.00934441	0.0134135	0.0183847			Nibribacter	14	0.574	0.847766	ns		Nitrincola	6	0.413	0.896464	ns
Sulfuricaulis	0.0110815	0.00934441	0.008033	0.00404976			Nibricoccus	15.5	0.748	0.938239	ns		Nitrobacter	7	0.556	0.924872	ns
Thermosynechococcus	0.00938395	0.00934441	0.00579023	0.00562142			Nissabacter	21	0.699	0.910818	ns		Nitrosococcus	15	0.286	0.858	ns
Rhodoluna	0.00994982	0.00931692	0.00325094	0.0026243			Nitratifractor	17	0.937	0.991778	ns		Nitrosomonas	9	0.905	0.985317	ns
Roseateles	0.0112702	0.00930318	0.00257703	0.00334434			Nitratireductor	16	0.81	0.95793	ns		Nitrososphaera	2	0.0639	0.798503	ns
Truepera	0.0124962	0.00930318	0.00582527	0.00438602			Nitratiruptor	23	0.47	0.807942	ns		Nitrosospira	11	0.902	0.985317	ns
Salicibibacter	0.0112387	0.0092757	0.0407284	0.0294668			Nitrincola	19	0.936	0.991778	ns		Nitrospira	11	0.905	0.985317	ns
Ichthyobacterium	0.00960401	0.00926196	0.0118527	0.00706515			Nitrobacter	9	0.18	0.64	ns		Nitrospirillum	4	0.19	0.834058	ns
Geovibrio	0.0105786	0.00924821	0.00365528	0.0035344			Nitrosococcus	20	0.818	0.95793	ns		Niveispirillum	4	0.19	0.834058	ns
Lactiplantibacillus	0.0128106	0.00922073	0.0020379	0.0297665			Nitrosomonas	16	0.818	0.95793	ns		Nocardia	7	0.556	0.924872	ns
Tolypothrix	0.00677468	0.00922073	0.000172521	0.000153511			Nitrosopumilus	17.5	1	1	ns		Nocardioides	4	0.19	0.834058	ns
Desulfohalobium	0.0112387	0.00919325	0.00543979	0.0060052			Nitrosospira	8.5	0.149	0.64	ns		Nocardiopsis	5	0.286	0.858	ns
Pontibacillus	0.00971404	0.00919325	0.000919212	0.00109285			Nitrospira	8	0.132	0.619904	ns		Nodularia	6	0.413	0.896464	ns
Taylorella	0.00888096	0.00919325	0.00142599	0.00099051			Nitrospirillum	13	0.485	0.807942	ns		Nonlabens	0	0.0159	0.798503	ns
Coxiella	0.00889668	0.00916576	0.0224385	0.022482			Niveispirillum	11	0.294	0.708571	ns		Nonomuraea	6	0.413	0.896464	ns
Halothermothrix	0.0109715	0.00916576	0.0872631	0.0413054			Nocardia	10	0.24	0.655238	ns		Nordella	10	1	1	ns
Methylophaga	0.00748201	0.00915202	0.00203251	0.00299712			Nocardioides	6	0.0649	0.607136	ns		Nostoc	13	0.556	0.924872	ns
Kibdelosporangium	0.0118518	0.00912454	0.00328868	0.00230632			Nocardiopsis	7	0.0931	0.607136	ns		Novibacillus	6	0.413	0.896464	ns
Aeribacillus	0.0104528	0.0091108	0.00063617	0.000701764			Nodularia	16	0.81	0.95793	ns		Noviherbaspirillum	11	0.905	0.985317	ns
Paucibacter	0.0099341	0.0091108	0.00259859	0.00194082			Nonlabens	19.5	0.873	0.988681	ns		Novosphingobium	10	1	1	ns
Sedimenticola	0.0105	0.00909705	0.0026579	0.00236114			Nonomuraea	10	0.24	0.655238	ns		Novosphingopyxis	4	0.19	0.834058	ns
Wenzhouxiangella	0.0128263	0.00909705	0.00556918	0.0146457			Nordella	15	0.688	0.910818	ns		Oceanicoccus	9.5	1	1	ns
Chloracidobacterium	0.0107986	0.00906957	0.00163356	0.00128291			Nostoc	26	0.24	0.655238	ns		Oceanicola	4	0.19	0.834058	ns
Muriicola	0.0100441	0.00905583	0.0137855	0.0142655			Novibacillus	13.5	0.52	0.825917	ns		Oceanihabitans	12.5	0.623	0.964442	ns
Methylocella	0.0113959	0.00904209	0.00325094	0.00340648			Noviherbaspirillum	15.5	0.748	0.938239	ns		Oceanimonas	7	0.539	0.924872	ns
Aureitalea	0.0076392	0.0090146	0.00121304	0.00121347			Novosphingobium	7	0.0921	0.607136	ns		Oceanisphaera	10	1	1	ns
Isoptericola	0.0114902	0.0090146	0.00333181	0.00220763			Novosphingopyxis	19	0.936	0.991778	ns		Oceanispirochaeta	5	0.268	0.858	ns
Piscirickettsia	0.0103271	0.0090146	0.000671213	0.00106361			Oceanicoccus	29	0.0921	0.607136	ns		Oceanithermus	4	0.19	0.834058	ns
Crateriforma	0.0111287	0.00900086	0.00483328	0.00434947			Oceanicola	13	0.47	0.807942	ns		Oceanobacillus	11	0.905	0.985317	ns
Weeksella	0.00935251	0.00900086	0.00480362	0.00441526			Oceanihabitans	26	0.228	0.655238	ns		Ochrobactrum	5	0.286	0.858	ns
Salinicoccus	0.00954114	0.00898712	0.0035852	0.00724059			Oceanimonas	12	0.376	0.759305	ns		Octadecabacter	7	0.556	0.924872	ns
Cryptobacterium	0.0139738	0.00895964	0.206666	0.140305			Oceanisphaera	22	0.589	0.847766	ns		Odoribacter	4	0.19	0.834058	ns
Parashewanella	0.0078121	0.00894589	0.00119417	0.00164841			Oceanispirochaeta	19.5	0.873	0.988681	ns		Oenococcus	16	0.19	0.834058	ns
Methanoplanus	0.00592588	0.00891841	0.585441	0.526429			Oceanithermus	16.5	0.873	0.988681	ns		Oerskovia	5	0.286	0.858	ns
Oceanimonas	0.0121347	0.00890467	0.00353937	0.00312139			Oceanobacillus	16.5	0.873	0.988681	ns		Oligotropha	7	0.556	0.924872	ns
Cobetia	0.0105471	0.00889093	0.00406232	0.00236114			Ochrobactrum	13	0.47	0.807942	ns		Olivibacter	12	0.73	0.964442	ns
Bremerella	0.0113488	0.00887719	0.0266194	0.0237759			Octadecabacter	20	0.818	0.95793	ns		Olsenella	8	0.73	0.964442	ns
Candidatus_Amoebophilus	0.00985551	0.0088497	0.0093916	0.00698474			Odoribacter	10	0.24	0.655238	ns		Opitutus	3	0.111	0.798503	ns
Desulfurobacterium	0.00888096	0.00883596	0.00119147	0.00105265			Oenococcus	18.5	1	1	ns		Oricola	7	0.556	0.924872	ns
Ktedonosporobacter	0.0128577	0.00882222	0.0569777	0.0393938			Oerskovia	14	0.572	0.847766	ns		Orientia	8	0.73	0.964442	ns
Catenovulum	0.00972976	0.00880848	0.0015446	0.000877205			Oleispira	11	0.297	0.708571	ns		Ornithinimicrobium	5	0.286	0.858	ns
Desulfurella	0.00888096	0.00879474	0.00183573	0.00115864			Oligella	18.5	1	1	ns		Ornithobacterium	9	0.905	0.985317	ns
Parasphingopyxis	0.011616	0.00879474	0.0030892	0.00178365			Oligotropha	9	0.18	0.64	ns		Orrella	6	0.413	0.896464	ns
Syntrophomonas	0.00935251	0.00879474	0.0041405	0.0252927			Olivibacter	7	0.0921	0.607136	ns		Oryzomicrobium	6	0.413	0.896464	ns
Costertonia	0.00983979	0.00878099	0.0142761	0.00702129			Olleya	14.5	0.63	0.874753	ns		Oscillatoria	7	0.556	0.924872	ns
Seonamhaeicola	0.0103113	0.00878099	0.000501388	0.000632318			Olsenella	10	0.24	0.655238	ns		Oscillibacter	16	0.19	0.834058	ns
Wigglesworthia	0.0110973	0.00873977	0.00106478	0.000979545			Opitutus	13	0.485	0.807942	ns		Ottowia	5	0.286	0.858	ns
Mitsuaria	0.0107986	0.00872603	0.00280616	0.00209067			Orientia	23	0.47	0.807942	ns		Owenweeksia	11	0.905	0.985317	ns
Vitreoscilla	0.0102799	0.00872603	0.00175486	0.00138891			Ornithinimicrobium	13	0.485	0.807942	ns		Oxalobacter	5	0.268	0.858	ns
Defluviitoga	0.0099341	0.00869854	0.00120764	0.000610388			Ornithobacterium	17.5	1	1	ns		Oxynema	10.5	1	1	ns
Pseudopropionibacterium	0.0126377	0.00869854	0.013497	0.00761341			Orrella	7	0.0931	0.607136	ns		Paenalcaligenes	5	0.286	0.858	ns
Candidatus_Nardonella	0.0105628	0.0086848	0.00110791	0.000394742			Oryzomicrobium	15	0.687	0.910818	ns		Paenibacillus	13	0.556	0.924872	ns
Limnohabitans	0.0125434	0.0086848	0.0024072	0.001568			Oscillatoria	10	0.229	0.655238	ns		Paeniclostridium	0	0.0195	0.798503	ns
Roseimaritima	0.0107829	0.00864358	0.00987142	0.00880494			Oscillibacter	10	0.24	0.655238	ns		Paenisporosarcina	6	0.413	0.896464	ns
Candidatus_Endolissoclinum	0.0108615	0.00862983	0.00198399	0.00243424			Ottowia	13	0.485	0.807942	ns		Pajaroellobacter	6	0.413	0.896464	ns
Candidatus_Hepatoplasma	0.00988694	0.00862983	0.00397337	0.00422886			Owenweeksia	11	0.31	0.708571	ns		Paludibacter	8	0.73	0.964442	ns
Nissabacter	0.0095097	0.00862983	0.00266329	0.00362578			Oxalobacter	26	0.222	0.655238	ns		Paludisphaera	8	0.73	0.964442	ns
Methanoculleus	0.0105943	0.00861609	0.462862	0.407129			Oxynema	18	1	1	ns		Panacibacter	5	0.286	0.858	ns
Mobilicoccus	0.0126691	0.00861609	0.00878777	0.0039328			Paenibacillus	6	0.0649	0.607136	ns		Pandoraea	7	0.556	0.924872	ns
Frondihabitans	0.0130621	0.00860235	0.00324824	0.00246348			Paeniclostridium	14	0.589	0.847766	ns		Pannonibacter	7	0.556	0.924872	ns
Hartmannibacter	0.0088338	0.00858861	0.00351241	0.003242			Paenisporosarcina	11.5	0.336	0.729237	ns		Pantoea	7	0.556	0.924872	ns
Parascardovia	0.01061	0.00857487	0.00336415	0.00293498			Paludibacter	24	0.394	0.759305	ns		Parabacteroides	8	0.73	0.964442	ns
Serpentinomonas	0.0102956	0.00857487	0.00363102	0.00308484			Paludisphaera	14.5	0.63	0.874753	ns		Paraburkholderia	8	0.73	0.964442	ns
Methylocaldum	0.0111287	0.00856112	0.00325363	0.00234287			Panacibacter	13.5	0.521	0.825917	ns		Parachlamydia	16	0.19	0.834058	ns
Thermogutta	0.0112859	0.0085199	0.00515945	0.00278147			Pandoraea	11	0.31	0.708571	ns		Paraclostridium	9	0.905	0.985317	ns
Kineobactrum	0.0103113	0.00850616	0.00229668	0.00203585			Pannonibacter	8	0.128	0.619904	ns		Paracoccus	3	0.111	0.798503	ns
Sphaerotilus	0.00994982	0.00850616	0.00286546	0.002511			Pantoea	14	0.589	0.847766	ns		Paraflavitalea	9	0.905	0.985317	ns
Flagellimonas	0.00685327	0.00849242	0.000571475	0.000625008			Parabacteroides	30	0.0649	0.607136	ns		Parageobacillus	10	1	1	ns
Phoenicibacter	0.00963545	0.00849242	0.0127315	0.0115901			Paraburkholderia	7.5	0.109	0.619904	ns		Paraglaciecola	10	1	1	ns
Tamlana	0.00944682	0.00847867	0.000455562	0.000460532			Paraclostridium	18	1	1	ns		Paraoceanicella	6	0.413	0.896464	ns
Jeotgalicoccus	0.00952542	0.00846493	0.0020999	0.00101975			Paracoccus	9	0.173	0.64	ns		Paraoerskovia	6	0.413	0.896464	ns
Oceanihabitans	0.00748201	0.00846493	0.000601127	0.00204316			Paraflavitalea	20.5	0.748	0.938239	ns		Paraphotobacterium	16	0.19	0.834058	ns
Thiolapillus	0.0107515	0.00846493	0.00397606	0.00644014			Parageobacillus	13	0.485	0.807942	ns		Paraprevotella	4	0.19	0.834058	ns
Vogesella	0.0106729	0.00846493	0.0021026	0.00296422			Paraglaciecola	17	0.936	0.991778	ns		Pararhodospirillum	9	0.905	0.985317	ns
Neokomagataea	0.0103271	0.00842371	0.00303798	0.00235383			Paraliobacillus	13	0.485	0.807942	ns		Parasaccharibacter	4	0.19	0.834058	ns
Mesoflavibacter	0.0096826	0.00839622	0.000274955	0.000500738			Paraoceanicella	16	0.81	0.95793	ns		Parascardovia	9	0.905	0.985317	ns
Rhizobacter	0.0111601	0.00838248	0.00295442	0.00159724			Paraoerskovia	17	0.936	0.991778	ns		Parasedimentitalea	8.5	0.806	0.985317	ns
Actinopolymorpha	0.00941539	0.00836874	0.00262285	0.00212722			Paraphotobacterium	18	1	1	ns		Parashewanella	16.5	0.14	0.834058	ns
Gynuella	0.0075606	0.00836874	0.000913821	0.000698109			Paraprevotella	27	0.18	0.64	ns		Parasphingopyxis	4	0.19	0.834058	ns
Limosilactobacillus	0.0107986	0.00832751	0.0019759	0.00148028			Pararhodospirillum	12	0.376	0.759305	ns		Parolsenella	11	0.905	0.985317	ns
Thermobispora	0.0107672	0.00831377	0.00849395	0.0226136			Parasaccharibacter	22	0.574	0.847766	ns		Parvibaculum	10	1	1	ns
Alkalilimnicola	0.0103899	0.00828629	0.00400572	0.00501103			Parascardovia	9	0.18	0.64	ns		Parvimonas	18	0.0635	0.798503	ns
Salinicola	0.00954114	0.00825881	0.0025959	0.00173613			Parasedimentitalea	18	1	1	ns		Parvularcula	6	0.413	0.896464	ns
Magnetospira	0.00991838	0.00824506	0.00224546	0.00268644			Parashewanella	22.5	0.521	0.825917	ns		Pasteurella	2	0.0635	0.798503	ns
Orientia	0.00965117	0.00823132	0.00392215	0.00220763			Parasphingopyxis	12	0.394	0.759305	ns		Paucibacter	5	0.286	0.858	ns
Nitrobacter	0.0099341	0.00820384	0.00235059	0.0019993			Parolsenella	9	0.18	0.64	ns		Pauljensenia	10	1	1	ns
Crocosphaera	0.00715192	0.0081901	0.000299216	0.000339917			Parvibaculum	16	0.818	0.95793	ns		Pectinatus	17	0.111	0.798503	ns
Rhodomicrobium	0.0101384	0.0081901	0.00630779	0.00473325			Parvimonas	13	0.485	0.807942	ns		Pectobacterium	7	0.556	0.924872	ns
Flexistipes	0.00734054	0.00816261	0.00258781	0.00277782			Pasteurella	18	1	1	ns		Pediococcus	6	0.413	0.896464	ns
Synechocystis	0.00740342	0.00816261	0.00345581	0.00642552			Paucibacter	17	0.936	0.991778	ns		Pedobacter	9	0.905	0.985317	ns
Candidatus_Protochlamydia	0.00847228	0.00813513	0.00448284	0.00654249			Pauljensenia	14.5	0.63	0.874753	ns		Pelagibaca	4	0.19	0.834058	ns
Siansivirga	0.00825222	0.00812139	0.000304607	0.000456877			Pectinatus	14	0.574	0.847766	ns		Pelagibacterium	3	0.11	0.798503	ns
Sulfuritortus	0.0123547	0.00810765	0.0112785	0.0070286			Pectobacterium	20	0.81	0.95793	ns		Pelobacter	1	0.0317	0.798503	ns
Methanocella	0.00988694	0.0080939	0.00340189	0.00228804			Pediococcus	19	0.937	0.991778	ns		Pelodictyon	9	0.905	0.985317	ns
Methyloligella	0.00921105	0.0080939	0.00345581	0.00518647			Pedobacter	19	0.937	0.991778	ns		Pelolinea	1	0.0317	0.798503	ns
Pelagibacterium	0.00839368	0.00806642	0.00380624	0.00241231			Pelagibaca	11.5	0.335	0.729237	ns		Pelosinus	10	1	1	ns
Candidatus_Cytomitobacter	0.007985	0.00803894	0.00924603	0.00789484			Pelagibacterium	10	0.228	0.655238	ns		Peptacetobacter	7	0.556	0.924872	ns
Parageobacillus	0.00985551	0.00803894	0.000719735	0.00119154			Pelobacter	6	0.0651	0.607136	ns		Peptoclostridium	11	0.905	0.985317	ns
Pararhodospirillum	0.0107672	0.00803894	0.00492762	0.00445912			Pelodictyon	9.5	0.196	0.651962	ns		Peptoniphilus	9	0.905	0.985317	ns
Egicoccus	0.0121976	0.0080252	0.00387632	0.00498545			Pelolinea	12	0.376	0.759305	ns		Peribacillus	12	0.711	0.964442	ns
Reinekea	0.00801644	0.0080252	0.0152465	0.0125331			Pelosinus	18	1	1	ns		Permianibacter	8	0.73	0.964442	ns
Jeotgalibacillus	0.00974548	0.00801145	0.000843734	0.001568			Peptacetobacter	15	0.699	0.910818	ns		Persephonella	15	0.286	0.858	ns
Leeuwenhoekiella	0.00801644	0.00799771	0.000660431	0.000628663			Peptoclostridium	11.5	0.334	0.729237	ns		Persicimonas	9	0.905	0.985317	ns
Kutzneria	0.0110658	0.00797023	0.00529423	0.00282899			Peptoniphilus	8.5	0.148	0.64	ns		Petrimonas	12	0.73	0.964442	ns
Rubinisphaera	0.00903814	0.00795649	0.00892795	0.00639994			Peribacillus	18	1	1	ns		Petrocella	13	0.556	0.924872	ns
Advenella	0.00842512	0.00794275	0.00139634	0.00169593			Permianibacter	34	0.00866	0.607136	ns		Petrotoga	17	0.111	0.798503	ns
Halomicronema	0.0092582	0.007929	0.00145295	0.00151318			Persephonella	7	0.0916	0.607136	ns		Phaeobacter	9	0.905	0.985317	ns
Salinivibrio	0.00946254	0.007929	0.00450441	0.00282168			Persicimonas	7	0.0931	0.607136	ns		Phascolarctobacterium	16	0.19	0.834058	ns
Thermochromatium	0.0111759	0.00791526	0.00383859	0.00375005			Petrimonas	12	0.394	0.759305	ns		Phenylobacterium	3	0.111	0.798503	ns
Egibacter	0.00922677	0.00790152	0.0198507	0.0145104			Petrocella	11	0.297	0.708571	ns		Phocaeicola	7	0.556	0.924872	ns
Salipiger	0.0112859	0.00788778	0.0022266	0.00147663			Petrotoga	21	0.699	0.910818	ns		Phoenicibacter	8	0.73	0.964442	ns
Thiomicrospira	0.00939967	0.00787404	0.0007413	0.000767554			Phaeobacter	10.5	0.261	0.681472	ns		Photobacterium	8	0.73	0.964442	ns
Swingsia	0.00847228	0.00786029	0.00301642	0.00399859			Phascolarctobacterium	6	0.0649	0.607136	ns		Photorhabdus	10	1	1	ns
Auritidibacter	0.0107515	0.00784655	0.0205165	0.016729			Phenylobacterium	12	0.394	0.759305	ns		Phreatobacter	6	0.413	0.896464	ns
Leptospirillum	0.00976119	0.00784655	0.00430493	0.00301905			Phocaeicola	34	0.00866	0.607136	ns		Phycicoccus	4	0.19	0.834058	ns
Oryzomicrobium	0.0102799	0.00784655	0.0024719	0.00184213			Phoenicibacter	14	0.575	0.847766	ns		Phycisphaera	4	0.19	0.834058	ns
Ketogulonicigenium	0.0109401	0.00779159	0.0022212	0.00201757			Photobacterium	16	0.81	0.95793	ns		Phyllobacterium	6	0.413	0.896464	ns
Sterolibacterium	0.00892811	0.00779159	0.00149338	0.00123174			Photorhabdus	25	0.297	0.708571	ns		Phytobacter	8	0.73	0.964442	ns
Guyparkeria	0.0105471	0.00775036	0.00324015	0.00296422			Phreatobacter	6	0.0649	0.607136	ns		Phytohabitans	6	0.413	0.896464	ns
Sediminicola	0.00881808	0.00773662	0.00100278	0.000847965			Phycicoccus	12.5	0.423	0.783376	ns		Picrophilus	7	0.556	0.924872	ns
Desulfotalea	0.00605163	0.00765417	0.00579023	0.00398763			Phycisphaera	12.5	0.423	0.783376	ns		Pigmentiphaga	4	0.19	0.834058	ns
Leptothrix	0.00826794	0.00765417	0.086875	0.0383485			Phyllobacterium	9	0.172	0.64	ns		Pimelobacter	4	0.19	0.834058	ns
Indioceanicola	0.0110501	0.00762668	0.0170526	0.010658			Phytohabitans	13	0.485	0.807942	ns		Pirellula	6	0.413	0.896464	ns
Marinithermus	0.0103113	0.00762668	0.00345581	0.00288381			Pigmentiphaga	11	0.297	0.708571	ns		Piscirickettsia	16	0.176	0.834058	ns
Crinalium	0.00872377	0.00761294	0.000309998	0.000310677			Pimelobacter	8	0.128	0.619904	ns		Pistricoccus	14	0.413	0.896464	ns
Alicycliphilus	0.0096826	0.0075992	0.00211607	0.00179461			Pirellula	15	0.699	0.910818	ns		Planctomyces	10	1	1	ns
Micavibrio	0.00811075	0.0075992	0.00239103	0.00231363			Piscirickettsia	23	0.47	0.807942	ns		Planctopirus	5	0.286	0.858	ns
Heliorestis	0.00844084	0.00758546	0.00184651	0.00176172			Pistricoccus	12	0.378	0.759305	ns		Planktomarina	9	0.902	0.985317	ns
Thermomonospora	0.0115845	0.00758546	0.00322937	0.00341744			Planctomyces	8	0.132	0.619904	ns		Planktothrix	1	0.0342	0.798503	ns
Casimicrobium	0.00817363	0.00755798	0.00136399	0.00150221			Planctopirus	11	0.297	0.708571	ns		Planococcus	10	1	1	ns
Acidisarcina	0.00878665	0.00754423	0.00268755	0.00191523			Planktothrix	13	0.485	0.807942	ns		Planomicrobium	11	0.905	0.985317	ns
Cycloclasticus	0.00718336	0.00754423	0.010548	0.00504027			Planococcus	9	0.18	0.64	ns		Plantactinospora	5	0.286	0.858	ns
Sagittula	0.00906958	0.00753049	0.00336146	0.00546425			Planomicrobium	6	0.0649	0.607136	ns		Plantibacter	4	0.176	0.834058	ns
Acaryochloris	0.00682183	0.00750301	0.00325094	0.00759879			Plantactinospora	8	0.132	0.619904	ns		Plesiomonas	1	0.0365	0.798503	ns
Altibacter	0.00814219	0.00748927	0.00131547	0.000727349			Plantibacter	9.5	0.199	0.651962	ns		Pleurocapsa	13	0.556	0.924872	ns
Youhaiella	0.00982407	0.00748927	0.00193008	0.00160455			Pleurocapsa	17.5	1	1	ns		Pluralibacter	7	0.556	0.924872	ns
Isosphaera	0.0114902	0.00746178	0.00412971	0.00247445			Pluralibacter	5	0.045	0.607136	ns		Polaribacter	10	1	1	ns
Paraphotobacterium	0.00910102	0.00746178	0.000428606	0.00252927			Polaribacter	20.5	0.748	0.938239	ns		Polaromonas	12	0.73	0.964442	ns
Trichormus	0.00715192	0.00746178	0.000420519	0.000405707			Polaromonas	10	0.227	0.655238	ns		Polymorphum	10	1	1	ns
Sulfuritalea	0.0100598	0.0074343	0.00406232	0.00370985			Polymorphum	10	0.229	0.655238	ns		Polynucleobacter	4	0.19	0.834058	ns
Terribacillus	0.00889668	0.00742056	0.00116182	0.00116595			Polynucleobacter	26	0.229	0.655238	ns		Pontibacillus	13	0.556	0.924872	ns
Changchengzhania	0.00809503	0.00740682	0.000568779	0.000369157			Pontibacillus	19.5	0.873	0.988681	ns		Pontibacter	0	0.0159	0.798503	ns
Novibacillus	0.0093368	0.00737933	0.0347009	0.0246166			Pontibacter	9	0.173	0.64	ns		Pontimonas	7	0.539	0.924872	ns
Acidimicrobium	0.00884952	0.00736559	0.00484136	0.00326393			Pontimonas	24	0.37	0.759305	ns		Porphyrobacter	6	0.413	0.896464	ns
Bisgaardia	0.00754488	0.00736559	0.000412432	0.00235749			Porphyrobacter	4	0.026	0.607136	ns		Porphyromonas	6	0.413	0.896464	ns
Dokdonella	0.0100598	0.00736559	0.00221851	0.00169958			Porphyromonas	18	1	1	ns		Pragia	13	0.539	0.924872	ns
Sulfuricella	0.00740342	0.00731062	0.00215651	0.00445181			Pradoshia	15.5	0.748	0.938239	ns		Prauserella	8	0.73	0.964442	ns
Ammonifex	0.0102799	0.00729688	0.00238833	0.00232825			Pragia	25.5	0.261	0.681472	ns		Prevotella	17	0.111	0.798503	ns
Kluyvera	0.00922677	0.00725566	0.00195973	0.00137063			Prauserella	9.5	0.199	0.651962	ns		Prochlorococcus	6.5	0.461	0.924872	ns
Oceanicoccus	0.00680612	0.00725566	0.00069817	0.000884515			Prevotella	31	0.0411	0.607136	ns		Propionibacterium	1	0.0317	0.798503	ns
Methylacidiphilum	0.0089124	0.00724191	0.00316468	0.00311408			Prochlorococcus	19	0.937	0.991778	ns		Propioniciclava	4	0.19	0.834058	ns
Orrella	0.0106886	0.00721443	0.00249885	0.001674			Propionibacterium	11	0.31	0.708571	ns		Propionimicrobium	12.5	0.623	0.964442	ns
Chitinimonas	0.00853515	0.00720069	0.00245303	0.00126829			Propioniciclava	17	0.937	0.991778	ns		Prosthecochloris	3	0.111	0.798503	ns
Jeongeupia	0.00880237	0.00720069	0.00264711	0.00241231			Propionimicrobium	17.5	1	1	ns		Protaetiibacter	11	0.905	0.985317	ns
Salinisphaera	0.00941539	0.00718695	0.00195973	0.00423982			Prosthecochloris	20.5	0.748	0.938239	ns		Proteiniphilum	15	0.286	0.858	ns
Denitrovibrio	0.00694758	0.00715946	0.00179799	0.00118057			Protaetiibacter	11	0.296	0.708571	ns		Proteus	5	0.286	0.858	ns
Inhella	0.00903814	0.00715946	0.00150416	0.00171786			Proteiniphilum	19	0.937	0.991778	ns		Providencia	14	0.413	0.896464	ns
Aerosticca	0.00917961	0.00711824	0.00394911	0.00252927			Proteus	20	0.818	0.95793	ns		Pseudactinotalea	4	0.19	0.834058	ns
Bacteriovorax	0.00746629	0.00711824	0.00262016	0.00206509			Providencia	24	0.394	0.759305	ns		Pseudanabaena	5	0.286	0.858	ns
Fuerstia	0.00774923	0.00711824	0.00252851	0.00221129			Pseudactinotalea	22	0.572	0.847766	ns		Pseudarthrobacter	7	0.556	0.924872	ns
Kytococcus	0.00847228	0.00711824	0.00964229	0.00424713			Pseudanabaena	22	0.589	0.847766	ns		Pseudescherichia	13	0.556	0.924872	ns
Gemmobacter	0.00965117	0.00703579	0.0623797	0.0628737			Pseudarthrobacter	9.5	0.199	0.651962	ns		Pseudoalteromonas	10	1	1	ns
Natrinema	0.00991838	0.00703579	0.00208373	0.0012354			Pseudescherichia	22.5	0.517	0.825917	ns		Pseudobacter	3	0.111	0.798503	ns
Oceanisphaera	0.00642887	0.00702205	0.00107017	0.00114768			Pseudoalteromonas	24	0.394	0.759305	ns		Pseudobutyrivibrio	9	0.905	0.985317	ns
Terasakiella	0.00715192	0.00702205	0.00195973	0.00268278			Pseudoarcobacter	17	0.937	0.991778	ns		Pseudoclostridium	7	0.539	0.924872	ns
Thermobaculum	0.0113959	0.00702205	0.00557458	0.00296788			Pseudobacter	14	0.575	0.847766	ns		Pseudodesulfovibrio	3	0.111	0.798503	ns
Frigoribacterium	0.008488	0.0070083	0.00220773	0.00226246			Pseudobutyrivibrio	29	0.0931	0.607136	ns		Pseudogulbenkiania	6	0.389	0.896464	ns
Allokutzneria	0.00924248	0.00696708	0.00274685	0.00279609			Pseudoclostridium	6	0.0649	0.607136	ns		Pseudohalocynthiibacter	10	1	1	ns
Crenobacter	0.00875521	0.00696708	0.00162277	0.00139987			Pseudodesulfovibrio	8	0.132	0.619904	ns		Pseudohongiella	7	0.556	0.924872	ns
Intrasporangium	0.00895955	0.00696708	0.00319972	0.00226246			Pseudogulbenkiania	18.5	1	1	ns		Pseudolabrys	8	0.73	0.964442	ns
Micropruina	0.010107	0.00696708	0.00504623	0.00433851			Pseudohalocynthiibacter	16	0.809	0.95793	ns		Pseudoleptotrichia	4	0.176	0.834058	ns
Methanothrix	0.0106572	0.00692585	0.0458743	0.013911			Pseudohongiella	15	0.699	0.910818	ns		Pseudolysobacter	7	0.556	0.924872	ns
Miniimonas	0.00771779	0.00692585	0.00303259	0.0027705			Pseudolabrys	16	0.818	0.95793	ns		Pseudomonas	6	0.413	0.896464	ns
Raineyella	0.00897527	0.00692585	0.00603822	0.00357826			Pseudoleptotrichia	14	0.589	0.847766	ns		Pseudonocardia	4	0.19	0.834058	ns
Actinotignum	0.00795357	0.00691211	0.00326981	0.00266451			Pseudolysobacter	6	0.0646	0.607136	ns		Pseudopedobacter	13	0.556	0.924872	ns
Candidatus_Atelocyanobacterium	0.0096826	0.00691211	0.00114295	0.000807759			Pseudomonas	7	0.0931	0.607136	ns		Pseudopropionibacterium	3.5	0.14	0.834058	ns
Candidatus_Carsonella	0.00859803	0.00691211	0.000584953	0.00124636			Pseudonocardia	6	0.0651	0.607136	ns		Pseudorhodobacter	14	0.413	0.896464	ns
Candidatus_Nucleicultrix	0.00622453	0.00691211	0.00155538	0.00119154			Pseudopedobacter	10.5	0.258	0.681472	ns		Pseudorhodoplanes	12	0.73	0.964442	ns
Pseudogulbenkiania	0.00787497	0.00691211	0.00157964	0.00131946			Pseudopropionibacterium	7.5	0.109	0.619904	ns		Pseudothermotoga	0	0.0159	0.798503	ns
Pseudovibrio	0.00724623	0.00691211	0.00223468	0.00197006			Pseudorhodoplanes	17.5	1	1	ns		Pseudovibrio	9	0.905	0.985317	ns
Anaplasma	0.00842512	0.00689837	0.00227512	0.00212357			Pseudothermotoga	8.5	0.148	0.64	ns		Pseudoxanthomonas	8	0.73	0.964442	ns
Humibacter	0.00955685	0.00689837	0.00239912	0.00167765			Pseudovibrio	12	0.394	0.759305	ns		Psychrobacter	9	0.905	0.985317	ns
Aromatoleum	0.00919533	0.00688463	0.00150686	0.00105265			Pseudoxanthomonas	10	0.229	0.655238	ns		Psychroflexus	16	0.19	0.834058	ns
Magnetococcus	0.00818934	0.00687089	0.00280885	0.00259141			Psychrobacillus	11	0.297	0.708571	ns		Psychromicrobium	16	0.176	0.834058	ns
Tolumonas	0.00624025	0.00682966	0.00124538	0.00194447			Psychrobacter	18	1	1	ns		Psychromonas	10	1	1	ns
Oxynema	0.0076392	0.00681592	0.00136938	0.00274857			Psychroflexus	9	0.18	0.64	ns		Pulveribacter	3	0.111	0.798503	ns
Thiobacillus	0.00917961	0.00681592	0.00274955	0.00360019			Psychromonas	21	0.688	0.910818	ns		Pusillimonas	9	0.905	0.985317	ns
Gloeocapsa	0.00606735	0.00680218	0.000541823	0.000822379			Pulveribacter	14	0.589	0.847766	ns		Pyruvatibacter	7	0.539	0.924872	ns
Avibacterium	0.00642887	0.00678844	0.000938081	0.000826034			Pusillimonas	11.5	0.335	0.729237	ns		Qipengyuania	6	0.413	0.896464	ns
Candidatus_Prometheoarchaeum	0.0092582	0.00678844	0.00155269	0.00104168			Pyrococcus	18	1	1	ns		Rahnella	10	1	1	ns
Galbibacter	0.00730911	0.00678844	0.000571475	0.000632318			Pyruvatibacter	2	0.0127	0.607136	ns		Raineyella	4	0.19	0.834058	ns
Sideroxydans	0.00803216	0.00678844	0.00191929	0.00209067			Qipengyuania	21.5	0.63	0.874753	ns		Ralstonia	7	0.556	0.924872	ns
Streptomonospora	0.00927392	0.00677469	0.00681187	0.00409362			Rahnella	17.5	1	1	ns		Ramlibacter	3	0.111	0.798503	ns
Aquabacterium	0.00818934	0.00674721	0.0031512	0.00198833			Raineyella	6	0.0651	0.607136	ns		Raoultella	11	0.905	0.985317	ns
Lawsonia	0.00814219	0.00673347	0.00257433	0.00273761			Ralstonia	11	0.297	0.708571	ns		Rathayibacter	6	0.413	0.896464	ns
Neptunomonas	0.00573726	0.00669224	0.000539127	0.00110747			Ramlibacter	17	0.936	0.991778	ns		Reinekea	6	0.413	0.896464	ns
Hydrogenophilus	0.00592588	0.0066785	0.00458797	0.0289989			Raoultella	6	0.0649	0.607136	ns		Renibacterium	9.5	1	1	ns
Brevefilum	0.00759204	0.00665102	0.00266598	0.00212722			Rathayibacter	8	0.132	0.619904	ns		Rheinheimera	3	0.111	0.798503	ns
Beutenbergia	0.00779638	0.00663728	0.00235599	0.0031689			Reinekea	16	0.81	0.95793	ns		Rhizobacter	2	0.0635	0.798503	ns
Parvibaculum	0.0084094	0.00663728	0.00363641	0.00393646			Renibacterium	14	0.567	0.847766	ns		Rhizobium	6	0.413	0.896464	ns
Oxalobacter	0.00609878	0.00662353	0.0012346	0.000986855			Rheinheimera	19.5	0.873	0.988681	ns		Rhizorhabdus	3	0.111	0.798503	ns
Pyruvatibacter	0.00877093	0.00660979	0.00196781	0.00157531			Rhizobacter	14	0.575	0.847766	ns		Rhodanobacter	2	0.0635	0.798503	ns
Thermoactinomyces	0.0080636	0.00659605	0.00243955	0.00448836			Rhizobium	6	0.0649	0.607136	ns		Rhodobaca	1.5	0.0491	0.798503	ns
Haloplanus	0.00787497	0.00656857	0.00163086	0.00138525			Rhodanobacter	8	0.132	0.619904	ns		Rhodobacter	1	0.0317	0.798503	ns
Herbiconiux	0.0089124	0.00656857	0.00252581	0.00272664			Rhodobacter	9	0.18	0.64	ns		Rhodococcus	6	0.413	0.896464	ns
Mariniblastus	0.00774923	0.00656857	0.00556918	0.0051682			Rhodococcus	7.5	0.109	0.619904	ns		Rhodocytophaga	6	0.413	0.896464	ns
Methyloversatilis	0.00762348	0.00656857	0.00261477	0.00202854			Rhodocytophaga	11	0.296	0.708571	ns		Rhodoferax	10	1	1	ns
Candidatus_Methylospira	0.00789069	0.00655483	0.00177103	0.00179461			Rhodoferax	6	0.0649	0.607136	ns		Rhodoluna	6	0.413	0.896464	ns
Desulfomonile	0.00702617	0.00654108	0.0104348	0.00630856			Rhodoluna	15.5	0.747	0.938239	ns		Rhodomicrobium	5	0.286	0.858	ns
Lawsonella	0.00776494	0.00654108	0.0115562	0.00525226			Rhodomicrobium	9.5	0.198	0.651962	ns		Rhodopirellula	10	1	1	ns
Cohaesibacter	0.00881808	0.00652734	0.00246112	0.00272664			Rhodopirellula	11.5	0.333	0.729237	ns		Rhodoplanes	5	0.286	0.858	ns
Lentzea	0.00814219	0.00652734	0.00255277	0.0025841			Rhodoplanes	12.5	0.419	0.783376	ns		Rhodopseudomonas	7	0.556	0.924872	ns
Acidibrevibacterium	0.00919533	0.0065136	0.00250155	0.00195544			Rhodopseudomonas	8.5	0.149	0.64	ns		Rhodospirillum	14	0.413	0.896464	ns
Candidatus_Paracaedibacter	0.00534429	0.0065136	0.00780387	0.0231948			Rhodospirillum	16.5	0.873	0.988681	ns		Rhodothermus	7	0.556	0.924872	ns
Caldisericum	0.0069633	0.00647238	0.00283311	0.00187868			Rhodothermus	8	0.132	0.619904	ns		Rhodovulum	5	0.286	0.858	ns
Castellaniella	0.0099341	0.00645863	0.00350163	0.00198833			Rhodovulum	8	0.128	0.619904	ns		Rickettsia	14	0.413	0.896464	ns
Desulfocapsa	0.00597303	0.00643115	0.00508667	0.00565066			Rickettsia	19.5	0.873	0.988681	ns		Rickettsiella	6.5	0.461	0.924872	ns
Steroidobacter	0.00712049	0.00641741	0.00155538	0.00153511			Riemerella	21	0.688	0.910818	ns		Riemerella	7	0.556	0.924872	ns
Georhizobium	0.00811075	0.00640367	0.00194625	0.00241231			Rippkaea	23.5	0.423	0.783376	ns		Rippkaea	12	0.73	0.964442	ns
Shigella	0.00836225	0.00638992	0.0291991	0.0153072			Rivularia	26	0.228	0.655238	ns		Rivularia	4	0.19	0.834058	ns
Chelativorans	0.0082365	0.00636244	0.00257164	0.00235383			Robiginitalea	6	0.0651	0.607136	ns		Robiginitalea	13	0.556	0.924872	ns
Methylobacillus	0.0073877	0.00633496	0.00135051	0.00220032			Rodentibacter	18	1	1	ns		Rodentibacter	8	0.712	0.964442	ns
Sinimarinibacterium	0.00716764	0.00633496	0.00270372	0.00321642			Romboutsia	13.5	0.521	0.825917	ns		Romboutsia	0	0.0159	0.798503	ns
Blastomonas	0.00837797	0.00632122	0.00202173	0.00212357			Roseateles	10	0.229	0.655238	ns		Roseateles	9	0.905	0.985317	ns
Sandaracinobacter	0.00820506	0.00630747	0.00317815	0.00225515			Roseburia	16	0.818	0.95793	ns		Roseburia	17	0.111	0.798503	ns
Austwickia	0.00724623	0.00629373	0.0026579	0.00199199			Roseibacterium	11.5	0.335	0.729237	ns		Roseibacterium	7	0.556	0.924872	ns
Chromohalobacter	0.00710477	0.00629373	0.0019139	0.00162283			Roseiflexus	12	0.378	0.759305	ns		Roseiflexus	9	0.902	0.985317	ns
Methanoregula	0.00619309	0.00629373	0.021274	0.0119373			Roseimaritima	10.5	0.261	0.681472	ns		Roseimaritima	9	0.905	0.985317	ns
Verminephrobacter	0.00754488	0.00629373	0.00283042	0.00366233			Roseimicrobium	12	0.394	0.759305	ns		Roseimicrobium	7	0.556	0.924872	ns
Chitinolyticbacter	0.00683755	0.00627999	0.00143138	0.00100148			Roseitalea	11	0.297	0.708571	ns		Roseitalea	6	0.413	0.896464	ns
Bythopirellula	0.00864518	0.00626625	0.0229614	0.0126281			Roseivirga	14	0.575	0.847766	ns		Roseivirga	5	0.286	0.858	ns
Planomicrobium	0.00784354	0.00626625	0.00131277	0.00306291			Roseivivax	24	0.377	0.759305	ns		Roseivivax	9	0.905	0.985317	ns
Congregibacter	0.006366	0.00623877	0.00197051	0.0014949			Roseobacter	13	0.468	0.807942	ns		Roseobacter	7	0.556	0.924872	ns
Alloactinosynnema	0.00715192	0.00622502	0.00201634	0.00285457			Roseomonas	13.5	0.521	0.825917	ns		Roseomonas	6	0.413	0.896464	ns
Candidatus_Cloacimonas	0.0059416	0.00621128	0.00186538	0.00150587			Roseovarius	9	0.173	0.64	ns		Roseovarius	6	0.413	0.896464	ns
Candidatus_Reidiella	0.00675896	0.00619754	0.00211338	0.00153511			Rothia	11	0.297	0.708571	ns		Rothia	6	0.413	0.896464	ns
Pseudohongiella	0.00699474	0.00617006	0.00184112	0.00154973			Rouxiella	8	0.126	0.619904	ns		Rouxiella	11	0.905	0.985317	ns
Lacimicrobium	0.00605163	0.00615631	0.000967733	0.000752934			Ruania	17.5	1	1	ns		Ruania	5	0.286	0.858	ns
Brevirhabdus	0.00677468	0.00614257	0.00309729	0.00161186			Rubinisphaera	21.5	0.63	0.874753	ns		Rubinisphaera	5	0.286	0.858	ns
Tuwongella	0.00691614	0.00614257	0.0107232	0.0505672			Rubrivivax	6	0.0649	0.607136	ns		Rubrivivax	10	1	1	ns
Grimontia	0.00642887	0.00612883	0.00120225	0.00126098			Rubrobacter	10	0.24	0.655238	ns		Rubrobacter	6	0.413	0.896464	ns
Buttiauxella	0.00672752	0.00611509	0.000892256	0.00192985			Ruegeria	9	0.172	0.64	ns		Ruegeria	9	0.905	0.985317	ns
Maritalea	0.00690043	0.00611509	0.00284659	0.010139			Rufibacter	8.5	0.149	0.64	ns		Rufibacter	2	0.0635	0.798503	ns
Simplicispira	0.00663321	0.00611509	0.0015473	0.0011623			Ruminiclostridium	20	0.81	0.95793	ns		Ruminiclostridium	16	0.19	0.834058	ns
Monaibacterium	0.00682183	0.00610135	0.00184921	0.00170324			Ruminococcus	15	0.699	0.910818	ns		Ruminococcus	12	0.73	0.964442	ns
Salimicrobium	0.0073877	0.00610135	0.00150416	0.00130484			Rummeliibacillus	22	0.575	0.847766	ns		Rummeliibacillus	12	0.73	0.964442	ns
Oceanicola	0.00784354	0.00608761	0.0336254	0.025841			Runella	12	0.394	0.759305	ns		Runella	8	0.73	0.964442	ns
Breoghania	0.00740342	0.00607386	0.0043858	0.00329317			Ruthenibacterium	6	0.0649	0.607136	ns		Ruthenibacterium	6	0.413	0.896464	ns
Granulosicoccus	0.00584729	0.00607386	0.0209559	0.0148357			Saccharibacillus	10	0.24	0.655238	ns		Saccharibacillus	9	0.905	0.985317	ns
Candidatus_Bipolaricaulis	0.00778066	0.00606012	0.0044451	0.00635973			Saccharomonospora	7	0.0931	0.607136	ns		Saccharomonospora	6	0.413	0.896464	ns
Curvibacter	0.00903814	0.00606012	0.00252312	0.00176537			Saccharophagus	31.5	0.0364	0.607136	ns		Saccharophagus	9.5	1	1	ns
Geitlerinema	0.00782782	0.00606012	0.00298946	0.0018202			Saccharopolyspora	8	0.132	0.619904	ns		Saccharopolyspora	2	0.0635	0.798503	ns
Spartinivicinus	0.00540717	0.00606012	0.000304607	0.000241231			Saccharospirillum	14	0.572	0.847766	ns		Saccharospirillum	7	0.556	0.924872	ns
Abiotrophia	0.00642887	0.00604638	0.00365259	0.00219667			Saccharothrix	10	0.24	0.655238	ns		Saccharothrix	8	0.73	0.964442	ns
Haematospirillum	0.00657034	0.00604638	0.0022832	0.0027303			Sagittula	10	0.24	0.655238	ns		Sagittula	9	0.905	0.985317	ns
Hirschia	0.00559579	0.00604638	0.00181416	0.00394011			Salegentibacter	15.5	0.748	0.938239	ns		Salaquimonas	10	1	1	ns
Mobiluncus	0.00608306	0.00604638	0.0022266	0.00193351			Salicibibacter	8	0.127	0.619904	ns		Salegentibacter	9	0.902	0.985317	ns
Noviherbaspirillum	0.00853515	0.00604638	0.00156347	0.00190792			Salimicrobium	10	0.228	0.655238	ns		Salicibibacter	4	0.19	0.834058	ns
Actinobaculum	0.00682183	0.00603264	0.00287894	0.00248541			Salinibacter	14	0.589	0.847766	ns		Salimicrobium	6	0.413	0.896464	ns
Natronomonas	0.00913245	0.00603264	0.00176564	0.00220032			Salinibacterium	12	0.394	0.759305	ns		Salinibacter	16	0.19	0.834058	ns
Pistricoccus	0.0078121	0.00603264	0.00794134	0.0276941			Salinicoccus	20	0.818	0.95793	ns		Salinibacterium	4	0.19	0.834058	ns
Caballeronia	0.00592588	0.00600516	0.00309998	0.00201757			Salinicola	19	0.936	0.991778	ns		Salinicoccus	15	0.286	0.858	ns
Arenimonas	0.00811075	0.00599141	0.00183303	0.00112575			Salinimonas	5.5	0.0542	0.607136	ns		Salinicola	7	0.556	0.924872	ns
Phyllobacterium	0.00762348	0.00599141	0.00287624	0.00202488			Saliniradius	15.5	0.748	0.938239	ns		Salinimonas	8	0.73	0.964442	ns
Candidatus_Phycorickettsia	0.00600447	0.00597767	0.014365	0.0173284			Salinisphaera	7	0.0916	0.607136	ns		Saliniradius	12	0.73	0.964442	ns
Dinoroseobacter	0.00856659	0.00596393	0.00216999	0.00126464			Salinispira	20	0.81	0.95793	ns		Salinisphaera	10	1	1	ns
Halobacterium	0.00691614	0.00596393	0.00326711	0.00207605			Salinispora	9.5	0.199	0.651962	ns		Salinispira	15	0.286	0.858	ns
Oricola	0.00762348	0.00595019	0.00175486	0.00168496			Salinivibrio	12.5	0.42	0.783376	ns		Salinispora	10	1	1	ns
Chloroherpeton	0.00817363	0.00593645	0.0014826	0.00190061			Salinivirga	16	0.818	0.95793	ns		Salinivibrio	4	0.19	0.834058	ns
Methylovorus	0.00730911	0.00593645	0.00163625	0.0021857			Salipiger	15	0.699	0.910818	ns		Salinivirga	7	0.556	0.924872	ns
Nitratiruptor	0.0065389	0.00593645	0.00155538	0.00445547			Salmonella	12	0.394	0.759305	ns		Salipiger	3	0.111	0.798503	ns
Sinomonas	0.00674324	0.00593645	0.00351241	0.00369523			Sandaracinobacter	20	0.81	0.95793	ns		Salmonella	13	0.556	0.924872	ns
Zymobacter	0.00635028	0.00593645	0.00190042	0.00112209			Sandaracinus	12	0.394	0.759305	ns		Sandaracinobacter	6	0.413	0.896464	ns
Lichenihabitans	0.00705761	0.0059227	0.00170364	0.00145835			Sanguibacter	11.5	0.336	0.729237	ns		Sandaracinus	7	0.539	0.924872	ns
Salinispora	0.00826794	0.0059227	0.00202173	0.00185675			Saprospira	11.5	0.336	0.729237	ns		Sanguibacter	9	0.905	0.985317	ns
Glycocaulis	0.00683755	0.00590896	0.0013559	0.0012756			Scandinavium	1	0.00758	0.607136	ns		Saprospira	5	0.286	0.858	ns
Ciceribacter	0.00730911	0.00589522	0.00182764	0.00179827			Schaalia	6	0.0646	0.607136	ns		Scandinavium	5	0.286	0.858	ns
Herminiimonas	0.00614594	0.00589522	0.000970429	0.0009101			Scytonema	22	0.589	0.847766	ns		Scardovia	8	0.73	0.964442	ns
Melaminivora	0.00829937	0.00589522	0.00180338	0.00170689			Sebaldella	15.5	0.747	0.938239	ns		Schaalia	7	0.556	0.924872	ns
Thermobifida	0.00820506	0.00589522	0.0056824	0.00381219			Sedimenticola	9.5	0.199	0.651962	ns		Scytonema	3	0.111	0.798503	ns
Methylovulum	0.00576869	0.00586774	0.000913821	0.00173248			Sedimentisphaera	22	0.574	0.847766	ns		Sebaldella	12	0.73	0.964442	ns
Alysiella	0.025071	0.005854	0.0270318	0.00183116			Sediminicola	11	0.297	0.708571	ns		Sedimenticola	7	0.556	0.924872	ns
Cylindrospermum	0.00513995	0.00584025	0.00033965	0.000347227			Sediminispirochaeta	16	0.81	0.95793	ns		Sedimentisphaera	5	0.286	0.858	ns
Epibacterium	0.00649174	0.00584025	0.00118069	0.000771209			Segniliparus	15.5	0.748	0.938239	ns		Sediminicola	9	0.905	0.985317	ns
Methylotenera	0.00602019	0.00582651	0.000528345	0.000423982			Selenomonas	31	0.0411	0.607136	ns		Sediminispirochaeta	6	0.413	0.896464	ns
Mumia	0.00694758	0.00582651	0.00150686	0.00119519			Seonamhaeicola	16	0.81	0.95793	ns		Segniliparus	6	0.389	0.896464	ns
Candidatus_Hodgkinia	0.00565866	0.00581277	0.00456641	0.00407169			Serinicoccus	14.5	0.629	0.874753	ns		Selenomonas	18	0.0635	0.798503	ns
Gallibacterium	0.00603591	0.00579903	0.000595736	0.000592113			Serpentinomonas	14.5	0.63	0.874753	ns		Seonamhaeicola	12.5	0.617	0.964442	ns
Commensalibacter	0.00539145	0.00578529	0.000369302	0.000734659			Serratia	4	0.026	0.607136	ns		Serinicoccus	3	0.111	0.798503	ns
Candidatus_Fonsibacter	0.00825222	0.00577154	0.00317007	0.00150952			Shewanella	14	0.589	0.847766	ns		Serpentinomonas	6	0.413	0.896464	ns
Halotalea	0.00682183	0.00577154	0.00200016	0.00144373			Shigella	5	0.0438	0.607136	ns		Serratia	12	0.73	0.964442	ns
Microvirgula	0.00932108	0.00577154	0.00205138	0.00129753			Shimwellia	18	1	1	ns		Shewanella	12	0.73	0.964442	ns
Novosphingopyxis	0.00567438	0.0057578	0.0022239	0.00149125			Shinella	15	0.688	0.910818	ns		Shigella	9	0.905	0.985317	ns
Prauserella	0.00737198	0.0057578	0.00297329	0.00225515			Siansivirga	18.5	1	1	ns		Shimwellia	4	0.176	0.834058	ns
Sphingosinithalassobacter	0.00734054	0.0057578	0.00153382	0.00132312			Sideroxydans	13.5	0.521	0.825917	ns		Shinella	7	0.556	0.924872	ns
Candidatus_Halobonum	0.0080636	0.00574406	0.00171173	0.00111478			Silicimonas	11	0.294	0.708571	ns		Sideroxydans	11	0.905	0.985317	ns
Defluviimonas	0.00693186	0.00574406	0.00224546	0.00147663			Silvanigrella	22	0.575	0.847766	ns		Silicimonas	7	0.556	0.924872	ns
Gluconacetobacter	0.00765491	0.00570284	0.00213225	0.00169958			Simiduia	5	0.0442	0.607136	ns		Silvanigrella	8	0.73	0.964442	ns
Haloarcula	0.00751345	0.00570284	0.00136669	0.00094665			Simkania	13	0.47	0.807942	ns		Simiduia	11	0.905	0.985317	ns
Kineococcus	0.00831509	0.00570284	0.0034585	0.00206143			Simonsiella	9.5	0.199	0.651962	ns		Simkania	7	0.556	0.924872	ns
Orbus	0.00474699	0.00570284	0.000272259	0.000109651			Simplicispira	21	0.685	0.910818	ns		Simonsiella	1	0.0317	0.798503	ns
Simiduia	0.0075606	0.00567535	0.00135051	0.00192985			Singulisphaera	10.5	0.261	0.681472	ns		Simplicispira	8	0.73	0.964442	ns
Hydrogenobaculum	0.00597303	0.00566161	0.00188425	0.00272299			Sinimarinibacterium	11	0.295	0.708571	ns		Singulisphaera	8	0.73	0.964442	ns
Petrotoga	0.00630312	0.00566161	0.000304607	0.00166669			Sinomonas	15.5	0.748	0.938239	ns		Sinimarinibacterium	12	0.73	0.964442	ns
Modestobacter	0.00880237	0.00564787	0.0038305	0.002405			Sinorhizobium	11	0.31	0.708571	ns		Sinomonas	11	0.902	0.985317	ns
Chitinibacter	0.00597303	0.00563413	0.000663126	0.00087355			Skermanella	9	0.18	0.64	ns		Sinorhizobium	7	0.556	0.924872	ns
Haloactinobacterium	0.00787497	0.00563413	0.00224816	0.00222591			Slackia	6	0.0649	0.607136	ns		Skermanella	8	0.73	0.964442	ns
Histophilus	0.00790641	0.00563413	0.00169016	0.00561046			Sneathia	11	0.31	0.708571	ns		Slackia	4	0.19	0.834058	ns
Auraticoccus	0.00809503	0.00562039	0.00294363	0.0030227			Snodgrassella	19.5	0.872	0.988681	ns		Sneathia	11	0.902	0.985317	ns
Kozakia	0.00614594	0.00562039	0.00435345	0.00429465			Sodalis	8.5	0.149	0.64	ns		Sodalis	9	0.905	0.985317	ns
Methanohalophilus	0.00528142	0.00562039	0.00671213	0.00491235			Solibacillus	11.5	0.335	0.729237	ns		Solibacillus	16	0.19	0.834058	ns
Methylovirgula	0.0075606	0.00562039	0.00869073	0.00876839			Solimonas	14	0.589	0.847766	ns		Solimonas	7	0.556	0.924872	ns
Desulfobacca	0.00705761	0.00560664	0.00973933	0.147166			Solitalea	19	0.936	0.991778	ns		Solitalea	8	0.73	0.964442	ns
Gryllotalpicola	0.00693186	0.00560664	0.00211068	0.00114402			Sorangium	9	0.18	0.64	ns		Sorangium	6	0.413	0.896464	ns
Roseitalea	0.00652318	0.00560664	0.0041998	0.00385239			Spartinivicinus	20.5	0.747	0.938239	ns		Sphaerobacter	15	0.286	0.858	ns
Ruania	0.0073877	0.0055929	0.00187077	0.00129022			Sphaerobacter	13.5	0.521	0.825917	ns		Sphaerochaeta	5	0.286	0.858	ns
Arsenicicoccus	0.00710477	0.00557916	0.00298137	0.00170324			Sphaerochaeta	12	0.394	0.759305	ns		Sphaerospermopsis	9.5	1	1	ns
Beggiatoa	0.00513995	0.00557916	0.00122651	0.00164476			Sphaerospermopsis	22	0.589	0.847766	ns		Sphaerotilus	7	0.556	0.924872	ns
Desulfobacula	0.00778066	0.00556542	0.00280885	0.00237942			Sphaerotilus	17.5	1	1	ns		Sphingobacterium	3	0.111	0.798503	ns
Pulveribacter	0.00779638	0.00556542	0.00188695	0.0012354			Sphingobacterium	12	0.394	0.759305	ns		Sphingobium	2	0.0635	0.798503	ns
Maricaulis	0.0062874	0.00555168	0.00167938	0.00165207			Sphingobium	8	0.128	0.619904	ns		Sphingomonas	4	0.19	0.834058	ns
Neoasaia	0.00646031	0.00555168	0.00212416	0.00153511			Sphingomonas	10	0.24	0.655238	ns		Sphingopyxis	9	0.905	0.985317	ns
Snodgrassella	0.00570582	0.00555168	0.000433997	0.000559218			Sphingopyxis	11	0.31	0.708571	ns		Sphingorhabdus	8	0.73	0.964442	ns
Thalassolituus	0.00454265	0.00555168	0.00231825	0.00699936			Sphingorhabdus	15	0.699	0.910818	ns		Sphingosinicella	6	0.389	0.896464	ns
Brasilonema	0.00572154	0.00553793	0.00279268	0.00220032			Sphingosinicella	12	0.377	0.759305	ns		Sphingosinithalassobacter	7	0.556	0.924872	ns
Halorhabdus	0.00633456	0.00553793	0.00106208	0.00088817			Sphingosinithalassobacter	14.5	0.63	0.874753	ns		Spiribacter	11	0.905	0.985317	ns
Hylemonella	0.00784354	0.00553793	0.00311885	0.00264989			Spiribacter	9	0.18	0.64	ns		Spirochaeta	8	0.73	0.964442	ns
Atlantibacter	0.0062874	0.00552419	0.00160121	0.00122443			Spirochaeta	9	0.18	0.64	ns		Spiroplasma	11	0.905	0.985317	ns
Xylanimicrobium	0.00961973	0.00552419	0.00186538	0.00111478			Spiroplasma	16	0.818	0.95793	ns		Spirosoma	14	0.413	0.896464	ns
Terricaulis	0.00609878	0.00551045	0.00130738	0.00107458			Spirosoma	19	0.937	0.991778	ns		Sporolactobacillus	9	0.905	0.985317	ns
Carboxydothermus	0.0061145	0.00548297	0.00161469	0.00223687			Spongiibacter	21	0.686	0.910818	ns		Sporomusa	12	0.73	0.964442	ns
Citricoccus	0.00935251	0.00548297	0.00490336	0.00289843			Sporolactobacillus	10	0.228	0.655238	ns		Sporosarcina	12	0.73	0.964442	ns
Litoreibacter	0.00707333	0.00546923	0.00266329	0.00309946			Sporomusa	14.5	0.63	0.874753	ns		Stackebrandtia	7	0.556	0.924872	ns
Acidiferrobacter	0.00642887	0.00545548	0.00166321	0.0013487			Sporosarcina	16	0.818	0.95793	ns		Stanieria	8	0.73	0.964442	ns
Microcoleus	0.00471555	0.00544174	0.000989298	0.000709074			Stackebrandtia	11	0.31	0.708571	ns		Staphylococcus	4	0.19	0.834058	ns
Tabrizicola	0.00749773	0.00544174	0.0016686	0.00132312			Stanieria	19	0.937	0.991778	ns		Staphylospora	11	0.905	0.985317	ns
Kerstersia	0.00735626	0.005428	0.00110521	0.000665214			Staphylococcus	14	0.589	0.847766	ns		Stappia	7	0.556	0.924872	ns
Pimelobacter	0.00875521	0.005428	0.00233981	0.00161917			Staphylospora	10	0.24	0.655238	ns		Starkeya	10	1	1	ns
Pseudolysobacter	0.00768635	0.005428	0.0010486	0.00124636			Stappia	11	0.297	0.708571	ns		Stella	7	0.556	0.924872	ns
Candidatus_Nitrosocosmicus	0.00644459	0.00540052	0.000323476	0.000208336			Starkeya	6.5	0.0771	0.607136	ns		Stenotrophomonas	6	0.413	0.896464	ns
Haematobacter	0.00855087	0.00540052	0.00875812	0.00394742			Stella	5	0.045	0.607136	ns		Steroidobacter	14	0.413	0.896464	ns
Oligotropha	0.00718336	0.00538678	0.00179529	0.0013816			Stenotrophomonas	9	0.18	0.64	ns		Sterolibacterium	4	0.19	0.834058	ns
Candidatus_Symbiobacter	0.00674324	0.00537303	0.00110791	0.000833345			Steroidobacter	19.5	0.873	0.988681	ns		Stigmatella	5	0.286	0.858	ns
Protaetiibacter	0.00655462	0.00537303	0.00198399	0.00206874			Sterolibacterium	17	0.937	0.991778	ns		Streptacidiphilus	6	0.413	0.896464	ns
Polymorphum	0.00790641	0.00534555	0.00297868	0.00428734			Stigmatella	8	0.132	0.619904	ns		Streptobacillus	0	0.0159	0.798503	ns
Mameliella	0.0076392	0.00533181	0.0031512	0.00224053			Streptacidiphilus	13	0.485	0.807942	ns		Streptococcus	2	0.0635	0.798503	ns
Candidatus_Ruthia	0.00562723	0.00531807	0.000247999	0.000307022			Streptobacillus	18	1	1	ns		Streptomonospora	3	0.111	0.798503	ns
Luteipulveratus	0.00743486	0.00531807	0.00229938	0.00140353			Streptococcus	12	0.394	0.759305	ns		Streptomyces	8	0.73	0.964442	ns
Thermanaeromonas	0.00564295	0.00531807	0.00288433	0.00248907			Streptomonospora	12	0.378	0.759305	ns		Streptosporangium	6	0.413	0.896464	ns
Thermomicrobium	0.00818934	0.00531807	0.0167615	0.00871357			Streptomyces	9	0.18	0.64	ns		Succinivibrio	15	0.286	0.858	ns
Candidatus_Gullanella	0.00455837	0.00530432	0.00019139	0.000168131			Streptosporangium	11	0.31	0.708571	ns		Suicoccus	2	0.0651	0.798503	ns
Saliniradius	0.00517139	0.00530432	0.00128851	0.00163379			Succinivibrio	32	0.026	0.607136	ns		Sulfitobacter	8	0.73	0.964442	ns
Saccharospirillum	0.0059416	0.00527684	0.00145295	0.00117692			Suicoccus	5	0.045	0.607136	ns		Sulfuricaulis	1	0.0317	0.798503	ns
Frischella	0.005863	0.0052631	0.000118608	0.000179096			Sulfitobacter	8	0.132	0.619904	ns		Sulfuricella	11	0.905	0.985317	ns
Laceyella	0.00655462	0.0052631	0.00180877	0.00182751			Sulfolobus	22	0.589	0.847766	ns		Sulfuriferula	10	1	1	ns
Sulfurisphaera	0.0055172	0.0052631	6.46953e-05	0.000153511			Sulfuricaulis	21.5	0.63	0.874753	ns		Sulfurifustis	1	0.0317	0.798503	ns
Antarctobacter	0.00592588	0.00524936	0.00231555	0.00161552			Sulfuricella	15	0.699	0.910818	ns		Sulfurihydrogenibium	0	0.0159	0.798503	ns
Citromicrobium	0.00591016	0.00522187	0.00220503	0.00176903			Sulfuricurvum	17.5	1	1	ns		Sulfurimonas	14	0.413	0.896464	ns
Basfia	0.00620881	0.00520813	0.000943473	0.000928375			Sulfuriferula	12	0.377	0.759305	ns		Sulfuritalea	8	0.73	0.964442	ns
Rhizorhabdus	0.00737198	0.00518065	0.00169286	0.00107092			Sulfuriflexus	11	0.295	0.708571	ns		Sulfuritortus	5	0.286	0.858	ns
Candidatus_Xiphinematobacter	0.00471555	0.00512568	0.0390894	0.0299456			Sulfurifustis	13.5	0.521	0.825917	ns		Sulfurivermis	7	0.556	0.924872	ns
Nodularia	0.00565866	0.00512568	0.00109712	0.000687144			Sulfurihydrogenibium	11	0.31	0.708571	ns		Sulfurospirillum	9	0.905	0.985317	ns
Oerskovia	0.00613022	0.00512568	0.00200555	0.00133043			Sulfurimonas	16	0.818	0.95793	ns		Sulfurovum	10	1	1	ns
Salaquimonas	0.00592588	0.00512568	0.00194625	0.00343206			Sulfurisphaera	30	0.0641	0.607136	ns		Sutterella	17	0.111	0.798503	ns
Candidatus_Deianiraea	0.00435403	0.00511194	0.00997924	0.0140609			Sulfuritalea	7	0.0921	0.607136	ns		Swingsia	12	0.73	0.964442	ns
Candidatus_Hamiltonella	0.00474699	0.00511194	0.000280346	0.000281437			Sulfuritortus	7.5	0.108	0.619904	ns		Symbiobacterium	9	0.905	0.985317	ns
Methanococcoides	0.00635028	0.00511194	0.0307491	0.0199491			Sulfurivermis	15.5	0.748	0.938239	ns		Synechococcus	10	1	1	ns
Athalassotoga	0.00542289	0.0050982	0.00989298	0.0103583			Sulfurospirillum	19	0.937	0.991778	ns		Synechocystis	15	0.286	0.858	ns
Candidatus_Portiera	0.00558007	0.00508446	0.00093269	0.000478808			Sulfurovum	21.5	0.629	0.874753	ns		Syntrophobacter	4	0.19	0.834058	ns
Psychroserpens	0.00641315	0.00508446	0.000215651	0.000124271			Sutterella	20.5	0.748	0.938239	ns		Syntrophobotulus	15	0.268	0.858	ns
Dermatophilus	0.00672752	0.00507071	0.00260668	0.00289478			Swingsia	22.5	0.515	0.825917	ns		Syntrophomonas	16	0.19	0.834058	ns
Marinovum	0.00751345	0.00507071	0.00246651	0.00157531			Symbiobacterium	9	0.18	0.64	ns		Syntrophothermus	9	0.905	0.985317	ns
Conchiformibius	0.00597303	0.00504323	0.00504893	0.00107092			Synechococcus	7	0.0931	0.607136	ns		Syntrophus	7	0.556	0.924872	ns
Epidermidibacterium	0.00613022	0.00504323	0.00391137	0.00240135			Synechocystis	18.5	1	1	ns		Tabrizicola	5	0.268	0.858	ns
Filomicrobium	0.00565866	0.00504323	0.00383319	0.00275954			Syntrophobacter	10.5	0.261	0.681472	ns		Tamlana	12	0.712	0.964442	ns
Aquaspirillum	0.00664893	0.00500201	0.000921908	0.000994165			Syntrophobotulus	9.5	0.199	0.651962	ns		Tannerella	5	0.286	0.858	ns
Frateuria	0.00719908	0.00500201	0.00249077	0.00176172			Syntrophomonas	19.5	0.873	0.988681	ns		Tardibacter	14	0.413	0.896464	ns
Silicimonas	0.00614594	0.00500201	0.00192199	0.00156069			Syntrophothermus	9	0.18	0.64	ns		Tardiphaga	10	1	1	ns
Pleurocapsa	0.0054386	0.00498826	0.00338841	0.0034613			Syntrophus	15	0.688	0.910818	ns		Tateyamaria	11	0.905	0.985317	ns
Candidatus_Desulfofervidus	0.00414969	0.00494704	0.00042591	0.0012756			Tabrizicola	14	0.589	0.847766	ns		Tatumella	11	0.905	0.985317	ns
Actinotalea	0.00655462	0.00487833	0.00262285	0.00207605			Tamlana	20	0.81	0.95793	ns		Taylorella	5	0.286	0.858	ns
Marisediminicola	0.00677468	0.00486459	0.00196512	0.00102706			Tannerella	14	0.589	0.847766	ns		Tenacibaculum	1	0.0317	0.798503	ns
Thermocrinis	0.00523426	0.0048371	0.00165782	0.000778519			Tardibacter	11.5	0.335	0.729237	ns		Tenuifilum	11	0.905	0.985317	ns
Marmoricola	0.00661749	0.00480962	0.00317546	0.0018933			Tardiphaga	12	0.378	0.759305	ns		Tepidanaerobacter	11	0.905	0.985317	ns
Suicoccus	0.00682183	0.00480962	0.00269024	0.00141449			Tateyamaria	17	0.936	0.991778	ns		Tepidiforma	9	0.905	0.985317	ns
Candidatus_Phaeomarinobacter	0.005863	0.00479588	0.00220233	0.00152414			Tatumella	26.5	0.195	0.651962	ns		Terasakiella	18.5	0.0491	0.798503	ns
Haloterrigena	0.00575297	0.00479588	0.00187886	0.00154242			Taylorella	27.5	0.146	0.64	ns		Teredinibacter	6	0.413	0.896464	ns
Ketobacter	0.00575297	0.00479588	0.00131547	0.000891825			Tenacibaculum	22	0.589	0.847766	ns		Terribacillus	7	0.556	0.924872	ns
Saccharophagus	0.0035681	0.00479588	0.000474432	0.000416672			Tenuifilum	7	0.0931	0.607136	ns		Terricaulis	7	0.556	0.924872	ns
Pelistega	0.00537573	0.00478214	0.000388172	0.000336262			Tepidanaerobacter	20.5	0.748	0.938239	ns		Terriglobus	6	0.413	0.896464	ns
Hydrocarboniclastica	0.00701046	0.0047684	0.00208373	0.00118057			Tepidiforma	11	0.31	0.708571	ns		Tessaracoccus	3	0.111	0.798503	ns
Cetia	0.00553292	0.00475465	0.000256085	0.000241231			Terasakiella	17.5	1	1	ns		Tetragenococcus	3	0.111	0.798503	ns
Methanofollis	0.00587872	0.00475465	0.00828639	0.00732466			Teredinibacter	8.5	0.148	0.64	ns		Tetrasphaera	5	0.286	0.858	ns
Woeseia	0.00587872	0.00472717	0.0020379	0.00253658			Terribacillus	9	0.172	0.64	ns		Thalassobius	11	0.905	0.985317	ns
Gibbsiella	0.00619309	0.00471343	0.00152843	0.00247445			Terricaulis	21	0.688	0.910818	ns		Thalassococcus	6	0.413	0.896464	ns
Propionimicrobium	0.00504564	0.00471343	0.00459336	0.0047296			Terriglobus	12	0.394	0.759305	ns		Thalassolituus	16.5	0.14	0.834058	ns
Nesterenkonia	0.0061145	0.0046722	0.00333989	0.00320911			Tessaracoccus	13	0.485	0.807942	ns		Thalassospira	11	0.905	0.985317	ns
Pauljensenia	0.00570582	0.0046722	0.00385476	0.00407169			Tetragenococcus	14	0.589	0.847766	ns		Thauera	6	0.413	0.896464	ns
Methanocorpusculum	0.00432259	0.00464472	0.0380624	0.0432316			Thalassobius	15	0.688	0.910818	ns		Thermacetogenium	8	0.73	0.964442	ns
Variibacter	0.00719908	0.00464472	0.00249346	0.00177268			Thalassococcus	14.5	0.63	0.874753	ns		Thermaerobacter	5	0.286	0.858	ns
Pseudorhodoplanes	0.00616166	0.00463098	0.00243685	0.00495621			Thalassolituus	26.5	0.195	0.651962	ns		Thermanaeromonas	8	0.73	0.964442	ns
Beijerinckia	0.00548576	0.00461724	0.00230207	0.00184578			Thalassospira	7	0.0931	0.607136	ns		Thermanaerovibrio	10	1	1	ns
Geodermatophilus	0.00617737	0.00461724	0.00862064	0.00450298			Thalassotalea	24	0.394	0.759305	ns		Thermincola	9	0.905	0.985317	ns
Lentilitoribacter	0.00476271	0.00461724	0.00267407	0.00250369			Thauera	8	0.132	0.619904	ns		Thermoactinomyces	12	0.73	0.964442	ns
Persephonella	0.00562723	0.00461724	0.00602205	0.0103547			Thermacetogenium	6.5	0.0771	0.607136	ns		Thermoanaerobacter	8	0.73	0.964442	ns
Hippea	0.00407109	0.00460349	0.00429954	0.00252196			Thermaerobacter	7	0.0931	0.607136	ns		Thermoanaerobacterium	4	0.19	0.834058	ns
Methylophilus	0.00531286	0.00460349	0.0008033	0.00289843			Thermanaeromonas	17	0.936	0.991778	ns		Thermoanaerosceptrum	6	0.413	0.896464	ns
Simkania	0.00485702	0.00460349	0.00773917	0.00456877			Thermanaerovibrio	11	0.31	0.708571	ns		Thermobacillus	14	0.413	0.896464	ns
Candidatus_Aquiluna	0.00490418	0.00458975	0.00227242	0.00612581			Thermincola	11	0.297	0.708571	ns		Thermobaculum	1	0.0317	0.798503	ns
Ferriphaselus	0.00491989	0.00457601	0.00105399	0.000942995			Thermoactinomyces	8	0.126	0.619904	ns		Thermobifida	4	0.19	0.834058	ns
Halosimplex	0.0056901	0.00456227	0.00112947	0.00109651			Thermoanaerobacter	12	0.378	0.759305	ns		Thermobispora	17	0.111	0.798503	ns
Pyrococcus	0.00572154	0.00456227	0.000323476	0.000303367			Thermoanaerobacterium	18	1	1	ns		Thermochromatium	10	1	1	ns
Blastococcus	0.00650746	0.00453479	0.0029625	0.00298981			Thermoanaerosceptrum	12	0.394	0.759305	ns		Thermoclostridium	9	0.905	0.985317	ns
Fluoribacter	0.00499849	0.00453479	0.000123999	0.000157166			Thermobacillus	12	0.394	0.759305	ns		Thermococcus	7	0.556	0.924872	ns
Luteimicrobium	0.00639743	0.00453479	0.00161469	0.00179827			Thermobaculum	8	0.127	0.619904	ns		Thermocrinis	0	0.0159	0.798503	ns
Thioclava	0.0061145	0.00453479	0.00145564	0.00210895			Thermobifida	11.5	0.336	0.729237	ns		Thermodesulfatator	10	1	1	ns
Afipia	0.00584729	0.00452104	0.00189773	0.0027705			Thermobispora	11	0.31	0.708571	ns		Thermodesulfobacterium	5	0.286	0.858	ns
Pseudorhodobacter	0.0056901	0.00452104	0.00490875	0.0232277			Thermochromatium	9	0.18	0.64	ns		Thermodesulfobium	16	0.19	0.834058	ns
Candidatus_Riesia	0.00462124	0.0045073	0.0022859	0.00223322			Thermoclostridium	14	0.589	0.847766	ns		Thermodesulfovibrio	8	0.73	0.964442	ns
Thalassococcus	0.00595732	0.0045073	0.00131817	0.00099782			Thermococcus	10	0.24	0.655238	ns		Thermofilum	1	0.0317	0.798503	ns
Thermovibrio	0.0055172	0.0045073	0.00192738	0.00118057			Thermocrinis	19	0.936	0.991778	ns		Thermogutta	3	0.111	0.798503	ns
Methanothermus	0.00507708	0.00449356	0.000404345	0.000248541			Thermodesulfobacterium	18	1	1	ns		Thermoleptolyngbya	12	0.73	0.964442	ns
Candidatus_Vesicomyosocius	0.00457409	0.00445233	0.00823247	0.0131069			Thermodesulfobium	13	0.47	0.807942	ns		Thermomicrobium	2	0.0635	0.798503	ns
Thermodesulfatator	0.00400822	0.00442485	0.00185999	0.00168131			Thermodesulfovibrio	20.5	0.748	0.938239	ns		Thermomonas	3	0.111	0.798503	ns
Actinopolyspora	0.00705761	0.00439737	0.00215651	0.00127195			Thermogutta	14	0.589	0.847766	ns		Thermomonospora	13	0.556	0.924872	ns
Tardibacter	0.0061145	0.00438363	0.00207294	0.00275954			Thermoleptolyngbya	20	0.818	0.95793	ns		Thermosediminibacter	3	0.111	0.798503	ns
Nitrincola	0.00402394	0.00436988	0.0040138	0.00340648			Thermomicrobium	5.5	0.0538	0.607136	ns		Thermosipho	2	0.0635	0.798503	ns
Maribius	0.00553292	0.00435614	0.00176025	0.00148759			Thermomonas	8.5	0.149	0.64	ns		Thermosulfidibacter	6	0.383	0.896464	ns
Rhodopirellula	0.0050928	0.00435614	0.00132086	0.00122078			Thermomonospora	6	0.0651	0.607136	ns		Thermosulfurimonas	17	0.111	0.798503	ns
Pseudescherichia	0.00524998	0.0043424	0.00114025	0.00137063			Thermosediminibacter	6	0.0649	0.607136	ns		Thermosulfuriphilus	17	0.111	0.798503	ns
Acidothermus	0.00602019	0.00430118	0.00318624	0.00207605			Thermosipho	18	1	1	ns		Thermosynechococcus	10	1	1	ns
Jannaschia	0.00570582	0.00430118	0.00146643	0.00148028			Thermosulfidibacter	22	0.574	0.847766	ns		Thermotoga	1	0.0317	0.798503	ns
Mycetocola	0.00531286	0.00430118	0.00180877	0.00192985			Thermosulfurimonas	7.5	0.108	0.619904	ns		Thermovibrio	5	0.286	0.858	ns
Candidatus_Tachikawaea	0.0050928	0.00427369	3.77389e-05	0.000116961			Thermosynechococcus	20	0.81	0.95793	ns		Thermovirga	10	1	1	ns
Paraoerskovia	0.00524998	0.00427369	0.00183842	0.00134505			Thermotoga	9.5	0.199	0.651962	ns		Thermus	11	0.905	0.985317	ns
Rouxiella	0.00581585	0.00425995	0.000719735	0.000957615			Thermovibrio	9	0.172	0.64	ns		Thioalkalivibrio	10	1	1	ns
Simonsiella	0.00580013	0.00425995	0.00214303	0.000438602			Thermovirga	12.5	0.423	0.783376	ns		Thiobacillus	13	0.556	0.924872	ns
Candidatus_Walczuchella	0.0038196	0.00421872	0.000557997	0.000445912			Thermus	6	0.0649	0.607136	ns		Thioclava	14	0.413	0.896464	ns
Litoricola	0.00458981	0.00419124	0.00121304	0.00124636			Thioalkalivibrio	9.5	0.199	0.651962	ns		Thiocystis	11	0.905	0.985317	ns
Segniliparus	0.0054386	0.00419124	0.00426989	0.00328221			Thiobacillus	10	0.228	0.655238	ns		Thiodictyon	10	1	1	ns
Parasedimentitalea	0.00403966	0.00415002	0.00100547	0.00101244			Thioclava	8	0.127	0.619904	ns		Thioflavicoccus	11	0.905	0.985317	ns
Thalassobius	0.00524998	0.00413627	0.000956951	0.00112209			Thiocystis	9.5	0.199	0.651962	ns		Thiohalobacter	9	0.905	0.985317	ns
Limnobaculum	0.00378816	0.00409505	0.00040165	0.000482463			Thiodictyon	17.5	1	1	ns		Thiolapillus	12	0.73	0.964442	ns
Boseongicola	0.00413397	0.00408131	0.0011106	0.000785829			Thioflavicoccus	13	0.468	0.807942	ns		Thiomicrorhabdus	13	0.556	0.924872	ns
Candidatus_Purcelliella	0.00396106	0.00408131	9.43473e-05	0.000124271			Thiohalobacter	6	0.0649	0.607136	ns		Thiomicrospira	9	0.898	0.985317	ns
Glaciihabitans	0.00644459	0.00405382	0.00185999	0.00164476			Thiolapillus	11	0.31	0.708571	ns		Thiomonas	14	0.413	0.896464	ns
Lysinimonas	0.00449549	0.00404008	0.00188425	0.00137429			Thiomicrorhabdus	7	0.0931	0.607136	ns		Tissierella	3	0.111	0.798503	ns
Neochlamydia	0.00436975	0.00404008	0.00128582	0.00125367			Thiomicrospira	16	0.81	0.95793	ns		Tistrella	8	0.73	0.964442	ns
Thermovirga	0.00487274	0.00404008	0.00232903	0.00285823			Thiomonas	13.5	0.521	0.825917	ns		Tolumonas	12	0.73	0.964442	ns
Agarivorans	0.00322229	0.00402634	0.000625388	0.000263161			Tissierella	15	0.688	0.910818	ns		Tomitella	8	0.73	0.964442	ns
Methanothermobacter	0.00559579	0.00399886	0.0533008	0.0419669			Tistrella	9	0.18	0.64	ns		Treponema	15	0.286	0.858	ns
Devriesea	0.00584729	0.00397137	0.00169016	0.00124636			Tolumonas	17.5	1	1	ns		Tropheryma	9	0.905	0.985317	ns
Pelagibaca	0.00652318	0.00395763	0.00170095	0.00102341			Tolypothrix	23	0.485	0.807942	ns		Truepera	6	0.413	0.896464	ns
Hydrogenobacter	0.00465268	0.00394389	0.00204868	0.00195544			Tomitella	7	0.0921	0.607136	ns		Trueperella	15	0.286	0.858	ns
Tateyamaria	0.00616166	0.00394389	0.000905734	0.00117692			Treponema	16	0.818	0.95793	ns		Tsukamurella	9	0.905	0.985317	ns
Candidatus_Ishikawaella	0.00311227	0.00386144	3.77389e-05	0.000270471			Trichodesmium	26	0.229	0.655238	ns		Tumebacillus	5	0.286	0.858	ns
Gallaecimonas	0.0052657	0.00380647	0.0011133	0.00120981			Trichormus	22	0.575	0.847766	ns		Turicibacter	5	0.286	0.858	ns
Chryseoglobus	0.00485702	0.00373776	0.00160929	0.00127195			Truepera	10	0.24	0.655238	ns		Turneriella	8	0.73	0.964442	ns
Neomicrococcus	0.00432259	0.00366905	0.00116991	0.00115864			Trueperella	7	0.0931	0.607136	ns		Tuwongella	15	0.286	0.858	ns
Yoonia	0.00429115	0.00366905	0.00195703	0.00208336			Tsukamurella	11	0.31	0.708571	ns		Undibacterium	10	1	1	ns
Deefgea	0.00301795	0.00365531	0.000822169	0.0109285			Tumebacillus	8	0.128	0.619904	ns		Ureaplasma	9.5	1	1	ns
Jonesia	0.00366241	0.00354538	0.00504353	0.00328221			Turicibacter	9	0.173	0.64	ns		Urechidicola	7.5	0.623	0.964442	ns
Ephemeroptericola	0.00454265	0.00349041	0.00250694	0.00180923			Turneriella	16.5	0.873	0.988681	ns		Vagococcus	9	0.905	0.985317	ns
Waddlia	0.00411825	0.00349041	0.00894142	0.00659			Tuwongella	18.5	1	1	ns		Vampirococcus	9	0.905	0.985317	ns
Candidatus_Profftella	0.00400822	0.00343544	0.000107825	0.000193716			Undibacterium	28.5	0.108	0.619904	ns		Variibacter	7.5	0.623	0.964442	ns
Mycetohabitans	0.00493561	0.00343544	0.0132976	0.0056799			Ureaplasma	14	0.589	0.847766	ns		Variovorax	9	0.905	0.985317	ns
Confluentimicrobium	0.00510852	0.0034217	0.00176564	0.00136698			Urechidicola	20	0.81	0.95793	ns		Veillonella	11	0.905	0.985317	ns
Hoyosella	0.00341092	0.00339422	0.00342615	0.00125367			Ureibacillus	15	0.688	0.910818	ns		Verminephrobacter	15	0.286	0.858	ns
Tetrasphaera	0.00413397	0.00333925	0.00149069	0.00110747			Vagococcus	15	0.699	0.910818	ns		Verrucomicrobium	8	0.73	0.964442	ns
Pontimonas	0.00334804	0.00332551	0.0016039	0.00126464			Vampirococcus	9.5	0.199	0.651962	ns		Verrucosispora	8	0.73	0.964442	ns
Microcella	0.00410253	0.00329803	0.00125617	0.000767554			Variibacter	6	0.0637	0.607136	ns		Vibrio	9	0.905	0.985317	ns
Cyanothece	0.00344235	0.00328428	0.0239831	0.0734184			Variovorax	8	0.132	0.619904	ns		Virgibacillus	12	0.73	0.964442	ns
Archaeoglobus	0.00361526	0.00318809	0.00131817	0.000855275			Veillonella	12	0.394	0.759305	ns		Vitreoscilla	7	0.556	0.924872	ns
Aminobacterium	0.00493561	0.00314687	0.00168208	0.0026974			Verminephrobacter	13	0.469	0.807942	ns		Vogesella	10	1	1	ns
Candidatus_Nitrosoglobus	0.0029708	0.00310564	0.0180823	0.00802642			Verrucomicrobium	10	0.24	0.655238	ns		Vulgatibacter	4.5	0.219	0.858	ns
Asaia	0.00352095	0.00305067	0.000970429	0.000712729			Verrucosispora	8	0.128	0.619904	ns		Waddlia	5	0.286	0.858	ns
Dichelobacter	0.00388247	0.00300945	0.00168208	0.00138525			Vespertiliibacter	15.5	0.748	0.938239	ns		Weeksella	8	0.73	0.964442	ns
Coprothermobacter	0.00304939	0.00298196	0.00394372	0.00649497			Vibrio	26	0.24	0.655238	ns		Weissella	4	0.19	0.834058	ns
Methanomethylovorans	0.00204341	0.00289951	0.105933	0.112955			Virgibacillus	11	0.31	0.708571	ns		Wenyingzhuangia	11	0.905	0.985317	ns
Caldimicrobium	0.00323801	0.00288577	0.00186268	0.00193351			Vitreoscilla	15.5	0.748	0.938239	ns		Wenzhouxiangella	6	0.413	0.896464	ns
Thermosulfuriphilus	0.004244	0.00273461	0.0211203	0.0718102			Vogesella	9	0.18	0.64	ns		Wigglesworthia	8	0.73	0.964442	ns
Methanomassiliicoccus	0.0035681	0.00267965	0.0495054	0.0345911			Vulgatibacter	8	0.132	0.619904	ns		Winogradskyella	14	0.413	0.896464	ns
Acetomicrobium	0.00375672	0.00263842	0.00298676	0.00387067			Weissella	13	0.485	0.807942	ns		Woeseia	9.5	1	1	ns
Renibacterium	0.00309655	0.00263842	0.00151495	0.00144008			Wenyingzhuangia	17	0.937	0.991778	ns		Wolbachia	3	0.111	0.798503	ns
Parachlamydia	0.00359954	0.00255597	0.00178182	0.00223322			Wenzhouxiangella	6	0.0651	0.607136	ns		Wolinella	16	0.19	0.834058	ns
Paenalcaligenes	0.00270358	0.00251474	0.0030865	0.0014949			Wigglesworthia	14	0.575	0.847766	ns		Xanthobacter	7	0.556	0.924872	ns
Phytobacter	0.00183907	0.00251474	0.0053751	0.00423982			Winogradskyella	16.5	0.873	0.988681	ns		Xanthomonas	8	0.73	0.964442	ns
Candidatus_Fokinia	0.00257784	0.00245978	0.00305416	0.00401687			Woeseia	6	0.0651	0.607136	ns		Xenorhabdus	13	0.556	0.924872	ns
Zhihengliuella	0.00301795	0.00245978	0.00117799	0.000972235			Wolbachia	16.5	0.873	0.988681	ns		Xylanimicrobium	4	0.176	0.834058	ns
Methanohalobium	0.0029708	0.00241855	0.0250559	0.0136552			Xanthobacter	8	0.132	0.619904	ns		Xylanimonas	8	0.73	0.964442	ns
Methanosphaerula	0.00176047	0.00240481	0.0660862	0.0628079			Xanthomonas	16	0.818	0.95793	ns		Xylella	10	1	1	ns
Diaminobutyricimonas	0.00312798	0.0023361	0.00249077	0.00131215			Xenorhabdus	14.5	0.63	0.874753	ns		Xylophilus	9	0.905	0.985317	ns
Picrophilus	0.00295508	0.0023361	0.00198668	0.000979545			Xylanimicrobium	10	0.229	0.655238	ns		Yangia	6	0.413	0.896464	ns
Aquifex	0.00232634	0.00225365	0.00141251	0.00113671			Xylanimonas	7	0.0916	0.607136	ns		Yersinia	15	0.286	0.858	ns
Candidatus_Sneabacter	0.00210628	0.00204752	0.00139634	0.00132312			Xylella	19	0.937	0.991778	ns		Yoonia	12	0.73	0.964442	ns
Pajaroellobacter	0.00223203	0.0018414	0.00208373	0.00156069			Xylophilus	15	0.699	0.910818	ns		Youhaiella	6	0.389	0.896464	ns
Methanosalsum	0.00216915	0.00181391	0.00813543	0.00486849			Yangia	12.5	0.423	0.783376	ns		Zhihengliuella	8	0.73	0.964442	ns
Natronococcus	0.00245209	0.00178643	0.00115373	0.000767554			Yersinia	22.5	0.521	0.825917	ns		Zhongshania	8	0.73	0.964442	ns
Thermofilum	0.00249924	0.00148411	0.0400221	0.0201099			Yoonia	6	0.0637	0.607136	ns		Zobellella	7	0.556	0.924872	ns
Cuniculiplasma	0.00207484	0.00133295	0.0028385	0.00763899			Youhaiella	8.5	0.146	0.64	ns		Zobellia	5	0.286	0.858	ns
Candidatus_Moranella	0.00135179	0.00112683	0.0037065	0.00308118			Zobellella	12	0.394	0.759305	ns		Zunongwangia	8.5	0.806	0.985317	ns
Candidatus_Chazhemtobacterium	0.00132035	0.00111308	0.00214573	0.00124271			Zobellia	14.5	0.63	0.874753	ns		Zymobacter	4	0.19	0.834058	ns
Methanopyrus	0.00130464	0.00107186	0.00190312	0.00093934			Zunongwangia	25	0.297	0.708571	ns		Zymomonas	9	0.905	0.985317	ns
Candidatus_Nasuia	0.00103742	0.000838248	0.0021646	0.00226246			Zymobacter	16.5	0.872	0.988681	ns
Conexivisphaera	0.000723051	0.000673347	0.00332911	0.00483194			Zymomonas	12.5	0.423	0.783376	ns
Metakosakonia	0.000188622	0.000206127	0.00208373	0.000657904

## Sheet: MG-MT Comparison-Phylum
	Abundance (%)		Statistical significance
Phylum	Metagenome	Metatranscriptome	statistic	p	p.adj	p.adj.signif
Acidobacteria	0.182	0.084	97	0.00131	0.0022925	**
Actinobacteria	7.218	11.553	10	0.000939	0.00179264	**
Aquificae	0.051	0.028	108	6.8e-06	1.904e-05	****
Armatimonadetes	0.036	0.126	0	6.8e-06	1.904e-05	****
Bacteroidetes	33.967	35.238	45	0.554	0.596615	ns
Balneolaeota	0.015	0.003	108	6.8e-06	1.904e-05	****
Calditrichaeota	0.011	0.025	78	0.0955	0.129387	ns
candidate division Zixibacteria	0.006	0.002	108	6.8e-06	1.904e-05	****
Candidatus Bipolaricaulota	0.005	0.004	77	0.111	0.141273	ns
Candidatus Geothermarchaeota	0.001	0.003	0	6.8e-06	1.904e-05	****
Candidatus Gracilibacteria	0.012	0.007	80	0.0693	0.09702	ns
Candidatus Saccharibacteria	0.119	0.071	97	0.00131	0.0022925	**
Chlamydiae	0.051	0.063	32	0.129	0.159353	ns
Chlorobi	0.16	0.073	108	6.8e-06	1.904e-05	****
Chloroflexi	0.181	0.187	50	0.808	0.808	ns
Chrysiogenetes	0.01	0.005	103	0.000129	0.000285158	***
Coprothermobacterota	0.002	0.004	31	0.111	0.141273	ns
Crenarchaeota	0.069	0.042	63	0.554	0.596615	ns
Cyanobacteria	3.466	0.374	108	6.8e-06	1.904e-05	****
Deferribacteres	0.044	0.032	86	0.0227	0.03405	*
Deinococcus Thermus	0.254	0.143	98	0.000939	0.00179264	**
Dictyoglomi	0.021	0.001	108	6.8e-06	1.904e-05	****
Elusimicrobia	0.056	0.294	1	1.36e-05	3.57e-05	****
Euryarchaeota	1.31	13.108	0	6.8e-06	1.904e-05	****
Fibrobacteres	6.747	3.876	98	0.000939	0.00179264	**
Firmicutes	21.441	21.724	65	0.464	0.526703	ns
Fusobacteria	0.547	0.038	108	6.8e-06	1.904e-05	****
Gemmatimonadetes	0.049	0.016	105	4.76e-05	0.000111067	***
Ignavibacteriae	0.021	0.011	105	4.76e-05	0.000111067	***
Kiritimatiellaeota	0.057	0.349	0	6.8e-06	1.904e-05	****
Lentisphaerae	0.253	0.424	17	0.00725	0.0117115	*
Nitrospirae	0.043	0.017	108	6.8e-06	1.904e-05	****
Planctomycetes	0.806	0.84	46	0.602	0.6321	ns
Proteobacteria	19.893	9.258	108	6.8e-06	1.904e-05	****
Spirochaetes	0.632	1.009	21	0.0184	0.0286222	*
Synergistetes	0.095	0.059	92	0.00562	0.0094416	**
Tenericutes	1.537	0.404	108	6.8e-06	1.904e-05	****
Thaumarchaeota	0.038	0.002	108	6.8e-06	1.904e-05	****
Thermodesulfobacteria	0.032	0.04	83	0.0409	0.0592345	ns
Thermotogae	0.13	0.11	74	0.169	0.197167	ns
Verrucomicrobia	0.41	0.349	75	0.148	0.1776	ns
F/B Ratio			60	0.702	0.719122
Note: The significance was analysed using Wilcoxon rank sum test with Benjamini-Hochberg correction (FDR)
* P<0.05
** P<0.01
***P<0.0001
****P<0.00001

## Sheet: MG-MT comparison-order
	Abundance (%)		Statistical significance
Order name	Metagenome	Metatranscriptome	statistic	p	p.adj	p.adj.signif		% change
Acholeplasmatales	0.256	0.044	108	6.8e-06	1.9478e-05	****		17.1875
Acidaminococcales	0.164	0.163	78	0.0955	0.111307	ns		99.3902
Acidiferrobacterales	0.026	0.023	68	0.345	0.371369	ns	Proteobacteria	88.4615
Acidimicrobiales	0.028	0.058	37	0.247	0.271058	ns	Actinobacteria	207.143
Acidithiobacillales	0.025	0.006	108	6.8e-06	1.9478e-05	****	Proteobacteria	24
Acidobacteriales	0.146	0.066	95	0.00244	0.00355483	**		45.2055
Acidothermales	0.004	0.002	96	0.0018	0.00269204	**	Actinobacteria	50
Actinomycetales	0.238	0.187	78	0.0955	0.111307	ns	Actinobacteria	78.5714
Aeromonadales	0.34	0.11	108	6.8e-06	1.9478e-05	****	Proteobacteria	32.3529
Alteromonadales	0.557	0.125	108	6.8e-06	1.9478e-05	****	Proteobacteria	22.4417
Anaerolineales	0.048	0.076	10	0.000939	0.00148309	**		158.333
Aquificales	0.043	0.027	103	0.000129	0.000244955	***		62.7907
Ardenticatenales	0.021	0.011	103	0.000129	0.000244955	***		52.381
Bacillales	4.213	1.283	108	6.8e-06	1.9478e-05	****		30.4534
Bacteriovoracales	0.027	0.015	93	0.0043	0.00610672	**	Proteobacteria	55.5556
Bacteroidales	28.657	31.708	38	0.277	0.300083	ns		110.647
Bacteroidetes Order II. Incertae sedis	0.131	0.085	89	0.0118	0.0151076	*		64.8855
Bdellovibrionales	0.036	0.015	108	6.8e-06	1.9478e-05	****	Proteobacteria	41.6667
Bifidobacteriales	0.29	0.127	105	4.76e-05	0.000103133	***	Actinobacteria	43.7931
Brachyspirales	0.118	0.022	108	6.8e-06	1.9478e-05	****	Spirochaetes	18.6441
Bradymonadales	0.042	0.021	102	0.000204	0.000362905	***	Proteobacteria	50
Bryobacterales	0.023	0.011	102	0.000204	0.000362905	***		47.8261
Burkholderiales	2.26	0.863	108	6.8e-06	1.9478e-05	****	Proteobacteria	38.1858
Caldilineales	0.012	0.004	104	8.17e-05	0.000166353	***		33.3333
Campylobacterales	0.963	0.099	108	6.8e-06	1.9478e-05	****	Proteobacteria	10.2804
Candidatus Babeliales	0.009	0.004	92	0.00562	0.00759824	**		44.4444
Candidatus Brocadiales	0.012	0.017	49	0.754	0.772279	ns		141.667
Candidatus Nanopelagicales	0.025	0.005	108	6.8e-06	1.9478e-05	****	Actinobacteria	20
Cardiobacteriales	0.014	0.019	48	0.702	0.723402	ns	Proteobacteria	135.714
Catenulisporales	0.011	0.004	104	8.17e-05	0.000166353	***	Actinobacteria	36.3636
Caulobacterales	0.239	0.1	103	0.000129	0.000244955	***	Proteobacteria	41.841
Cellvibrionales	0.155	0.049	106	2.72e-05	6.21189e-05	****	Proteobacteria	31.6129
Chitinophagales	0.556	0.352	106	2.72e-05	6.21189e-05	****		63.3094
Chlamydiales	0.031	0.035	44	0.508	0.536575	ns		112.903
Chlorobiales	0.174	0.078	108	6.8e-06	1.9478e-05	****		44.8276
Chloroflexales	0.028	0.009	106	2.72e-05	6.21189e-05	****		32.1429
Chromatiales	0.306	0.263	89	0.0118	0.0151076	*	Proteobacteria	85.9477
Chroococcales	0.185	0.027	108	6.8e-06	1.9478e-05	****	Cyanobacteria	14.5946
Chrysiogenales	0.011	0.005	103	0.000129	0.000244955	***		45.4545
Chthonomonadales	0.009	0.004	104	8.17e-05	0.000166353	***		44.4444
Clostridiales	12.935	17.64	30	0.0955	0.111307	ns		136.374
Coprothermobacterales	0.003	0.004	32	0.129	0.148306	ns		133.333
Coriobacteriales	0.485	5.132	0	6.8e-06	1.9478e-05	****	Actinobacteria	1058.14
Corynebacteriales	1.338	0.661	102	0.000204	0.000362905	***	Actinobacteria	49.4021
Cytophagales	2.271	1.523	103	0.000129	0.000244955	***		67.063
Deferribacterales	0.048	0.034	87	0.0184	0.0223712	*		70.8333
Deinococcales	0.175	0.107	95	0.00244	0.00355483	**		61.1429
Desulfarculales	0.023	0.008	106	2.72e-05	6.21189e-05	****	Proteobacteria	34.7826
Desulfobacterales	0.236	0.159	98	0.000939	0.00148309	**	Proteobacteria	67.3729
Desulfovibrionales	0.624	1.199	8	0.000456	0.00076301	***	Proteobacteria	192.147
Desulfurellales	0.012	0.004	108	6.8e-06	1.9478e-05	****	Proteobacteria	33.3333
Desulfuromonadales	0.368	0.322	72	0.219	0.243493	ns	Proteobacteria	87.5
Dictyoglomales	0.023	0.001	108	6.8e-06	1.9478e-05	****		4.34783
Eggerthellales	0.475	1.551	0	6.8e-06	1.9478e-05	****	Actinobacteria	326.526
Egibacterales	0.008	0.014	12	0.0018	0.00269204	**	Actinobacteria	175
Egicoccales	0.009	0.004	98	0.000939	0.00148309	**	Actinobacteria	44.4444
Elusimicrobiales	0.027	0.178	0	6.8e-06	1.9478e-05	****		659.259
Emcibacterales	0.012	0.015	29	0.0815	0.0969965	ns	Proteobacteria	125
Endomicrobiales	0.033	0.137	20	0.0148	0.0182569	*		415.152
Enterobacterales	2.068	0.664	108	6.8e-06	1.9478e-05	****	Proteobacteria	32.1083
Entomoplasmatales	0.465	0.098	108	6.8e-06	1.9478e-05	****		21.0753
Erysipelotrichales	0.486	0.135	108	6.8e-06	1.9478e-05	****		27.7778
Euzebyales	0.012	0.007	88	0.0148	0.0182569	*	Actinobacteria	58.3333
Fibrobacterales	7.332	4.143	100	0.000456	0.00076301	***	Fibrobacter	56.5057
Fimbriimonadales	0.014	0.121	0	6.8e-06	1.9478e-05	****		864.286
Flavobacteriales	3.015	1.421	108	6.8e-06	1.9478e-05	****		47.131
Frankiales	0.049	0.032	88	0.0148	0.0182569	*	Actinobacteria	65.3061
Fusobacteriales	0.592	0.041	108	6.8e-06	1.9478e-05	****		6.92568
Gemmatales	0.079	0.054	91	0.00725	0.00964764	**		68.3544
Gemmatimonadales	0.053	0.017	105	4.76e-05	0.000103133	***		32.0755
Geodermatophilales	0.016	0.012	76	0.129	0.148306	ns	Actinobacteria	75
Gloeobacterales	0.019	0.016	74	0.169	0.189146	ns	Cyanobacteria	84.2105
Halanaerobiales	0.102	0.072	90	0.00929	0.012077	*		70.5882
Halobacteriales	0.053	0.014	108	6.8e-06	1.9478e-05	****	Euryarchaeota	26.4151
Haloferacales	0.047	0.011	108	6.8e-06	1.9478e-05	****	Euryarchaeota	23.4043
Holosporales	0.028	0.029	52	0.917	0.927982	ns	Proteobacteria	103.571
Hydrogenophilales	0.005	0.014	64	0.508	0.536575	ns	Proteobacteria	280
Ignavibacteriales	0.022	0.012	105	4.76e-05	0.000103133	***		54.5455
Immundisolibacterales	0.01	0.005	96	0.0018	0.00269204	**	Proteobacteria	50
Isosphaerales	0.061	0.025	106	2.72e-05	6.21189e-05	****		40.9836
Jiangellales	0.016	0.004	107	1.36e-05	3.48242e-05	****	Actinobacteria	25
Kineosporiales	0.006	0.003	102	0.000204	0.000362905	***	Actinobacteria	50
Kiritimatiellales	0.034	0.338	0	6.8e-06	1.9478e-05	****		994.118
Kosmotogales	0.019	0.021	54	1	1	ns		110.526
Ktedonobacterales	0.009	0.04	0	6.8e-06	1.9478e-05	****		444.444
Lactobacillales	2.466	0.713	108	6.8e-06	1.9478e-05	****		28.9132
Legionellales	0.13	0.046	108	6.8e-06	1.9478e-05	****	Proteobacteria	35.3846
Leptospirales	0.051	0.056	33	0.148	0.167866	ns	Spirochaetes	109.804
Limnochordales	0.017	0.008	98	0.000939	0.00148309	**		47.0588
Marinilabiliales	0.161	0.04	108	6.8e-06	1.9478e-05	****		24.8447
Mariprofundales	0.014	0.155	0	6.8e-06	1.9478e-05	****	Proteobacteria	1107.14
Mesoaciditogales	0.005	0.008	16	0.00562	0.00759824	**		160
Methanobacteriales	0.816	9.431	0	6.8e-06	1.9478e-05	****	Euryarchaeota	1155.76
Methanococcales	0.064	0.006	108	6.8e-06	1.9478e-05	****	Euryarchaeota	9.375
Methanomassiliicoccales	0.117	2.062	0	6.8e-06	1.9478e-05	****	Euryarchaeota	1762.39
Methanomicrobiales	0.044	1.729	0	6.8e-06	1.9478e-05	****	Euryarchaeota	3929.55
Methanosarcinales	0.079	0.274	4	8.17e-05	0.000166353	***	Euryarchaeota	346.835
Methylacidiphilales	0.007	0.003	105	4.76e-05	0.000103133	***		42.8571
Methylococcales	0.103	0.034	106	2.72e-05	6.21189e-05	****	Proteobacteria	33.0097
Micrococcales	1.502	0.943	92	0.00562	0.00759824	**	Actinobacteria	62.783
Micromonosporales	0.229	0.07	107	1.36e-05	3.48242e-05	****	Actinobacteria	30.5677
Mycoplasmatales	0.786	0.194	108	6.8e-06	1.9478e-05	****		24.6819
Myxococcales	0.458	0.181	107	1.36e-05	3.48242e-05	****	Proteobacteria	39.5197
Nakamurellales	0.022	0.011	99	0.00066	0.00109353	**	Actinobacteria	50
Natranaerobiales	0.01	0.027	13	0.00244	0.00355483	**		270
Natrialbales	0.034	0.01	107	1.36e-05	3.48242e-05	****	Euryarchaeota	29.4118
Nautiliales	0.038	0.005	108	6.8e-06	1.9478e-05	****	Proteobacteria	13.1579
Neisseriales	0.371	0.316	94	0.00326	0.00466898	**	Proteobacteria	85.1752
Nevskiales	0.026	0.015	102	0.000204	0.000362905	***	Proteobacteria	57.6923
Nitrosomonadales	0.221	0.1	106	2.72e-05	6.21189e-05	****	Proteobacteria	45.2489
Nitrosopumilales	0.023	0.001	108	6.8e-06	1.9478e-05	****	Thaumarchaeota	4.34783
Nitrospirales	0.047	0.018	108	6.8e-06	1.9478e-05	****		38.2979
Nostocales	2.975	0.057	108	6.8e-06	1.9478e-05	****	Cyanobacteria	1.91597
Oceanospirillales	0.395	0.502	51	0.862	0.877578	ns	Proteobacteria	127.089
Opitutales	0.187	0.071	107	1.36e-05	3.48242e-05	****		37.9679
Orbales	0.024	0.001	108	6.8e-06	1.9478e-05	****	Proteobacteria	4.16667
Oscillatoriales	0.101	0.052	96	0.0018	0.00269204	**	Cyanobacteria	51.4851
Parachlamydiales	0.023	0.024	60	0.702	0.723402	ns		104.348
Pasteurellales	0.284	0.065	108	6.8e-06	1.9478e-05	****	Proteobacteria	22.8873
Pelagibacterales	0.083	0.008	108	6.8e-06	1.9478e-05	****	Proteobacteria	9.63855
Petrotogales	0.038	0.019	94	0.00326	0.00466898	**		50
Phycisphaerales	0.016	0.005	106	2.72e-05	6.21189e-05	****		31.25
Pirellulales	0.072	0.135	4	8.17e-05	0.000166353	***		187.5
Planctomycetales	0.097	0.062	96	0.0018	0.00269204	**		63.9175
Pleurocapsales	0.022	0.003	108	6.8e-06	1.9478e-05	****	Cyanobacteria	13.6364
Propionibacteriales	0.452	1.585	18	0.00929	0.012077	*	Actinobacteria	350.664
Pseudomonadales	1.602	0.542	108	6.8e-06	1.9478e-05	****	Proteobacteria	33.8327
Pseudonocardiales	0.261	0.085	107	1.36e-05	3.48242e-05	****	Actinobacteria	32.567
Puniceicoccales	0.009	0.014	34	0.169	0.189146	ns		155.556
Rhizobiales	1.99	0.772	108	6.8e-06	1.9478e-05	****	Proteobacteria	38.794
Rhodobacterales	0.78	0.42	101	0.000306	0.000522364	***	Proteobacteria	53.8462
Rhodocyclales	0.174	0.046	108	6.8e-06	1.9478e-05	****	Proteobacteria	26.4368
Rhodospirillales	0.57	0.235	108	6.8e-06	1.9478e-05	****	Proteobacteria	41.2281
Rickettsiales	0.186	0.086	96	0.0018	0.00269204	**	Proteobacteria	46.2366
Rubrobacterales	0.067	0.049	87	0.0184	0.0223712	*	Actinobacteria	73.1343
Saprospirales	0.049	0.053	54	1	1	ns		108.163
Sedimentisphaerales	0.044	0.017	108	6.8e-06	1.9478e-05	****		38.6364
Selenomonadales	0.623	1.641	33	0.148	0.167866	ns		263.403
Silvanigrellales	0.022	0.001	108	6.8e-06	1.9478e-05	****	Proteobacteria	4.54545
Sphaerobacterales	0.014	0.024	37	0.247	0.271058	ns		171.429
Sphingobacteriales	0.715	0.944	26	0.0491	0.0592707	ns		132.028
Sphingomonadales	0.876	0.29	108	6.8e-06	1.9478e-05	****	Proteobacteria	33.105
Spirochaetales	0.513	1	5	0.000129	0.000244955	***	Spirochaetes	194.932
Sporichthyales	0.005	0.003	90	0.00929	0.012077	*	Actinobacteria	60
Streptomycetales	1.069	0.3	107	1.36e-05	3.48242e-05	****	Actinobacteria	28.0636
Streptosporangiales	0.143	0.069	101	0.000306	0.000522364	***	Actinobacteria	48.2517
Sulfolobales	0.054	0.002	108	6.8e-06	1.9478e-05	****		3.7037
Synechococcales	0.347	0.17	108	6.8e-06	1.9478e-05	****	Cyanobacteria	48.9914
Synergistales	0.103	0.063	92	0.00562	0.00759824	**		61.165
Syntrophobacterales	0.047	0.081	63	0.554	0.581528	ns	Proteobacteria	172.34
Tepidiformales	0.014	0.008	98	0.000939	0.00148309	**		57.1429
Thermales	0.088	0.041	101	0.000306	0.000522364	***		46.5909
Thermoanaerobacterales	0.297	0.219	92	0.00562	0.00759824	**		73.7374
Thermococcales	0.034	0.006	108	6.8e-06	1.9478e-05	****	Euryarchaeota	17.6471
Thermodesulfobacteriales	0.035	0.042	88	0.0148	0.0182569	*		120
Thermomicrobiales	0.006	0.01	20	0.0148	0.0182569	*		166.667
Thermoplasmatales	0.042	0.047	42	0.422	0.45138	ns	Euryarchaeota	111.905
Thermoproteales	0.008	0.026	6	0.000204	0.000362905	***		325
Thermosediminibacterales	0.038	0.016	108	6.8e-06	1.9478e-05	****		42.1053
Thermotogales	0.078	0.068	70	0.277	0.300083	ns		87.1795
Thiotrichales	0.197	0.041	108	6.8e-06	1.9478e-05	****	Proteobacteria	20.8122
Tissierellales	0.275	0.114	108	6.8e-06	1.9478e-05	****		41.4545
Trueperales	0.01	0.005	101	0.000306	0.000522364	***		50
Veillonellales	0.179	0.363	62	0.602	0.628012	ns		202.793
Verrucomicrobiales	0.163	0.117	91	0.00725	0.00964764	**		71.7791
Vibrionales	0.334	0.052	108	6.8e-06	1.9478e-05	****	Proteobacteria	15.5689
Victivallales	0.275	0.454	16	0.00562	0.00759824	**		165.091
Xanthomonadales	0.745	0.192	108	6.8e-06	1.9478e-05	****	Proteobacteria	25.7718
Calditrichales	0.012	0.027	79	0.0815	0.0969965	ns		225
Note: The significance was analysed using Wilcoxon rank sum test with Benjamini-Hochberg correction (FDR)
* P<0.05
** P<0.01
***P<0.0001
****P<0.00001

## Sheet: MG-MT comparison-family
	Abundance (%)		Statistical significance
Family	MG	MT	statistic	p	p.adj	p.adj.signif
Acaryochloridaceae	0.007	0.005	92	0.00562	0.00729819	**
Acetobacteraceae	0.26	0.106	108	6.8e-06	1.65143e-05	****
Acholeplasmataceae	0.278	0.048	108	6.8e-06	1.65143e-05	****
Acidaminococcaceae	0.178	0.179	78	0.0955	0.109561	ns
Acidiferrobacteraceae	0.029	0.025	68	0.345	0.370776	ns
Acidimicrobiaceae	0.008	0.004	105	4.76e-05	9.03675e-05	****
Acidithiobacillaceae	0.027	0.007	108	6.8e-06	1.65143e-05	****
Acidobacteriaceae	0.158	0.071	95	0.00244	0.0033184	**
Acidothermaceae	0.005	0.003	96	0.0018	0.00254038	**
Actinomycetaceae	0.258	0.204	77	0.111	0.1258	ns
Aerococcaceae	0.057	0.017	108	6.8e-06	1.65143e-05	****
Aeromonadaceae	0.226	0.086	107	1.36e-05	2.992e-05	****
Akkermansiaceae	0.074	0.029	107	1.36e-05	2.992e-05	****
Alcaligenaceae	0.354	0.102	108	6.8e-06	1.65143e-05	****
Alcanivoracaceae	0.037	0.01	108	6.8e-06	1.65143e-05	****
Alicyclobacillaceae	0.076	0.057	88	0.0148	0.0184507	*
Alteromonadaceae	0.202	0.042	108	6.8e-06	1.65143e-05	****
Amoebophilaceae	0.023	0.036	19	0.0118	0.01496	*
Anaerolineaceae	0.052	0.083	10	0.000939	0.0013772	**
Anaeromyxobacteraceae	0.077	0.027	107	1.36e-05	2.992e-05	****
Anaplasmataceae	0.095	0.013	108	6.8e-06	1.65143e-05	****
Aphanizomenonaceae	0.071	0.006	108	6.8e-06	1.65143e-05	****
Aphanothecaceae	0.07	0.007	108	6.8e-06	1.65143e-05	****
Aquificaceae	0.019	0.01	107	1.36e-05	2.992e-05	****
Archangiaceae	0.071	0.023	108	6.8e-06	1.65143e-05	****
Ardenticatenaceae	0.023	0.012	103	0.000129	0.000211605	***
Atopobiaceae	0.384	5.073	0	6.8e-06	1.65143e-05	****
Aurantimonadaceae	0.05	0.021	103	0.000129	0.000211605	***
Azonexaceae	0.016	0.004	108	6.8e-06	1.65143e-05	****
Bacillaceae	1.761	0.372	108	6.8e-06	1.65143e-05	****
Bacteroidaceae	3.069	1.747	103	0.000129	0.000211605	***
Baekduiaceae	0.013	0.005	104	8.17e-05	0.000144814	***
Barnesiellaceae	0.309	0.075	108	6.8e-06	1.65143e-05	****
Bartonellaceae	0.076	0.007	108	6.8e-06	1.65143e-05	****
Bdellovibrionaceae	0.039	0.017	108	6.8e-06	1.65143e-05	****
Beijerinckiaceae	0.035	0.023	92	0.00562	0.00729819	**
Bernardetiaceae	0.019	0.002	108	6.8e-06	1.65143e-05	****
Beutenbergiaceae	0.014	0.006	104	8.17e-05	0.000144814	***
Bifidobacteriaceae	0.315	0.139	105	4.76e-05	9.03675e-05	****
Blattabacteriaceae	0.196	0.057	108	6.8e-06	1.65143e-05	****
Bogoriellaceae	0.018	0.008	105	4.76e-05	9.03675e-05	****
Borreliaceae	0.11	0.01	108	6.8e-06	1.65143e-05	****
Brachyspiraceae	0.129	0.024	108	6.8e-06	1.65143e-05	****
Bradymonadaceae	0.035	0.014	105	4.76e-05	9.03675e-05	****
Bradyrhizobiaceae	0.38	0.112	107	1.36e-05	2.992e-05	****
Brevibacteriaceae	0.06	0.035	101	0.000306	0.000470963	***
Brucellaceae	0.035	0.024	80	0.0693	0.0807421	ns
Budviciaceae	0.015	0.003	108	6.8e-06	1.65143e-05	****
Burkholderiaceae	0.755	0.262	107	1.36e-05	2.992e-05	****
Caldilineaceae	0.013	0.004	105	4.76e-05	9.03675e-05	****
Calditrichaceae	0.012	0.029	79	0.0815	0.0937877	ns
Calotrichaceae	0.258	0.01	108	6.8e-06	1.65143e-05	****
Campylobacteraceae	0.886	0.062	108	6.8e-06	1.65143e-05	****
Candidatus Babeliaceae	0.01	0.005	92	0.00562	0.00729819	**
Candidatus Brocadiaceae	0.013	0.019	51	0.862	0.87368	ns
Candidatus Chazhemtobacteraceae	0.001	0.002	32	0.129	0.144883	ns
Candidatus Deianiraeaceae	0.005	0.011	35	0.193	0.211058	ns
Candidatus Methanomethylophilaceae	0.025	0.137	4	8.17e-05	0.000144814	***
Candidatus Midichloriaceae	0.007	0.004	106	2.72e-05	5.65156e-05	****
Candidatus Nanopelagicaceae	0.027	0.005	108	6.8e-06	1.65143e-05	****
Candidatus Paracaedibacteraceae	0.006	0.014	52	0.917	0.924415	ns
Cardiobacteriaceae	0.015	0.021	48	0.702	0.72728	ns
Carnobacteriaceae	0.13	0.017	108	6.8e-06	1.65143e-05	****
Catenulisporaceae	0.012	0.005	104	8.17e-05	0.000144814	***
Caulobacteraceae	0.259	0.109	103	0.000129	0.000211605	***
Cellulomonadaceae	0.072	0.03	103	0.000129	0.000211605	***
Cellvibrionaceae	0.052	0.008	108	6.8e-06	1.65143e-05	****
Chamaesiphonaceae	0.013	0.006	108	6.8e-06	1.65143e-05	****
Chelatococcaceae	0.016	0.005	108	6.8e-06	1.65143e-05	****
Chitinophagaceae	0.603	0.383	106	2.72e-05	5.65156e-05	****
Chlamydiaceae	0.033	0.039	43	0.464	0.493	ns
Chlorobiaceae	0.189	0.085	108	6.8e-06	1.65143e-05	****
Chloroflexaceae	0.01	0.004	101	0.000306	0.000470963	***
Christensenellaceae	0.203	0.28	25	0.0409	0.0487153	*
Chromatiaceae	0.12	0.09	94	0.00326	0.00435443	**
Chromobacteriaceae	0.139	0.044	106	2.72e-05	5.65156e-05	****
Chroococcaceae	0.078	0.019	108	6.8e-06	1.65143e-05	****
Chrysiogenaceae	0.012	0.005	102	0.000204	0.000323288	***
Chthonomonadaceae	0.009	0.004	104	8.17e-05	0.000144814	***
Clostridiaceae	3.016	1.022	108	6.8e-06	1.65143e-05	****
Clostridiales Family XIII. Incertae Sedis	0.164	0.141	75	0.148	0.16523	ns
Clostridiales Family XVI. Incertae Sedis	0.019	0.006	50	0.808	0.823411	ns
Clostridiales Family XVII. Incertae Sedis	0.059	0.066	105	4.76e-05	9.03675e-05	****
Cohaesibacteraceae	0.014	0.006	100	0.000456	0.000687677	***
Colwelliaceae	0.059	0.004	108	6.8e-06	1.65143e-05	****
Comamonadaceae	0.642	0.219	108	6.8e-06	1.65143e-05	****
Conexibacteraceae	0.014	0.005	103	0.000129	0.000211605	***
Coprothermobacteraceae	0.003	0.004	31	0.111	0.1258	ns
Coriobacteriaceae	0.126	0.439	0	6.8e-06	1.65143e-05	****
Corynebacteriaceae	0.423	0.354	72	0.219	0.237409	ns
Coxiellaceae	0.025	0.032	28	0.0693	0.0807421	ns
Crocinitomicaceae	0.011	0.003	108	6.8e-06	1.65143e-05	****
Cryomorphaceae	0.015	0.006	108	6.8e-06	1.65143e-05	****
Cuniculiplasmataceae	0.002	0.005	25	0.0409	0.0487153	*
Cyanobacteriaceae	0.024	0.001	108	6.8e-06	1.65143e-05	****
Cyanothecaceae	0.003	0.039	0	6.8e-06	1.65143e-05	****
Cyclobacteriaceae	0.144	0.133	76	0.129	0.144883	ns
Cytophagaceae	0.535	0.393	103	0.000129	0.000211605	***
Deferribacteraceae	0.052	0.037	87	0.0184	0.0227116	*
Dehalococcoidaceae	0.026	0.005	108	6.8e-06	1.65143e-05	****
Deinococcaceae	0.19	0.116	95	0.00244	0.0033184	**
Dermabacteraceae	0.07	0.047	87	0.0184	0.0227116	*
Dermacoccaceae	0.024	0.024	64	0.508	0.533685	ns
Dermatophilaceae	0.022	0.012	96	0.0018	0.00254038	**
Dermocarpellaceae	0.019	0.001	108	6.8e-06	1.65143e-05	****
Desulfarculaceae	0.024	0.009	106	2.72e-05	5.65156e-05	****
Desulfobacteraceae	0.161	0.091	105	4.76e-05	9.03675e-05	****
Desulfobulbaceae	0.093	0.082	68	0.345	0.370776	ns
Desulfohalobiaceae	0.009	0.006	86	0.0227	0.0276541	*
Desulfomicrobiaceae	0.037	0.024	86	0.0227	0.0276541	*
Desulfovibrionaceae	0.621	1.267	8	0.000456	0.000687677	***
Desulfurellaceae	0.013	0.004	108	6.8e-06	1.65143e-05	****
Desulfurobacteriaceae	0.014	0.003	108	6.8e-06	1.65143e-05	****
Desulfuromonadaceae	0.115	0.077	93	0.0043	0.00566268	**
Dictyoglomaceae	0.025	0.001	108	6.8e-06	1.65143e-05	****
Dietziaceae	0.02	0.019	67	0.382	0.408194	ns
Dysgonomonadaceae	0.315	0.395	35	0.193	0.211058	ns
Ectothiorhodospiraceae	0.135	0.151	93	0.0043	0.00566268	**
Eggerthellaceae	0.515	1.688	0	6.8e-06	1.65143e-05	****
Egibacteraceae	0.008	0.016	13	0.00244	0.0033184	**
Egicoccaceae	0.009	0.004	99	0.00066	0.000983426	***
Elusimicrobiaceae	0.03	0.194	0	6.8e-06	1.65143e-05	****
Emcibacteraceae	0.013	0.016	29	0.0815	0.0937877	ns
Endomicrobiaceae	0.036	0.149	20	0.0148	0.0184507	*
Enterobacteriaceae	0.996	0.449	108	6.8e-06	1.65143e-05	****
Enterococcaceae	0.336	0.037	108	6.8e-06	1.65143e-05	****
Entomoplasmataceae	0.13	0.006	108	6.8e-06	1.65143e-05	****
Erwiniaceae	0.425	0.063	108	6.8e-06	1.65143e-05	****
Erysipelotrichaceae	0.528	0.147	108	6.8e-06	1.65143e-05	****
Erythrobacteraceae	0.157	0.058	106	2.72e-05	5.65156e-05	****
Eubacteriaceae	0.306	0.179	104	8.17e-05	0.000144814	***
Euzebyaceae	0.013	0.008	88	0.0148	0.0184507	*
Ferrimonadaceae	0.012	0.002	108	6.8e-06	1.65143e-05	****
Fervidobacteriaceae	0.05	0.044	72	0.219	0.237409	ns
Fibrobacteraceae	7.958	4.508	100	0.000456	0.000687677	***
Fimbriimonadaceae	0.015	0.131	0	6.8e-06	1.65143e-05	****
Flammeovirgaceae	0.079	0.023	108	6.8e-06	1.65143e-05	****
Flavobacteriaceae	2.19	1.161	108	6.8e-06	1.65143e-05	****
Francisellaceae	0.131	0.016	108	6.8e-06	1.65143e-05	****
Frankiaceae	0.048	0.032	86	0.0227	0.0276541	*
Fulvivirgaceae	0.057	0.017	108	6.8e-06	1.65143e-05	****
Fusobacteriaceae	0.44	0.017	108	6.8e-06	1.65143e-05	****
Gallionellaceae	0.041	0.012	107	1.36e-05	2.992e-05	****
Gemmataceae	0.086	0.059	90	0.00929	0.0119397	*
Gemmatimonadaceae	0.058	0.019	105	4.76e-05	9.03675e-05	****
Geobacteraceae	0.267	0.263	59	0.754	0.772592	ns
Geodermatophilaceae	0.018	0.013	75	0.148	0.16523	ns
Gloeobacteraceae	0.021	0.018	73	0.193	0.211058	ns
Glycomycetaceae	0.013	0.003	108	6.8e-06	1.65143e-05	****
Gomontiellaceae	0.008	0	108	6.8e-06	1.65143e-05	****
Gordoniaceae	0.062	0.027	104	8.17e-05	0.000144814	***
Gottschalkiaceae	0.032	0.052	12	0.0018	0.00254038	**
Granulosicoccaceae	0.011	0.018	20	0.0148	0.0184507	*
Hafniaceae	0.041	0.009	108	6.8e-06	1.65143e-05	****
Hahellaceae	0.019	0.004	108	6.8e-06	1.65143e-05	****
Halanaerobiaceae	0.064	0.072	47	0.651	0.678201	ns
Halieaceae	0.037	0.015	108	6.8e-06	1.65143e-05	****
Haliscomenobacteraceae	0.031	0.01	108	6.8e-06	1.65143e-05	****
Haloarculaceae	0.032	0.007	108	6.8e-06	1.65143e-05	****
Halobacteriaceae	0.021	0.006	106	2.72e-05	5.65156e-05	****
Halobacteriovoraceae	0.021	0.014	80	0.0693	0.0807421	ns
Halobacteroidaceae	0.032	0.003	108	6.8e-06	1.65143e-05	****
Haloferacaceae	0.021	0.005	108	6.8e-06	1.65143e-05	****
Halomonadaceae	0.26	0.496	37	0.247	0.266988	ns
Halorubraceae	0.025	0.006	108	6.8e-06	1.65143e-05	****
Halothiobacillaceae	0.011	0.003	108	6.8e-06	1.65143e-05	****
Hapalosiphonaceae	0.128	0.01	105	4.76e-05	9.03675e-05	****
Helicobacteraceae	0.134	0.039	108	6.8e-06	1.65143e-05	****
Heliobacteriaceae	0.037	0.023	95	0.00244	0.0033184	**
Holosporaceae	0.018	0.016	59	0.754	0.772592	ns
Hungateiclostridiaceae	0.259	0.192	95	0.00244	0.0033184	**
Hydrogenophilaceae	0.006	0.016	64	0.508	0.533685	ns
Hydrogenothermaceae	0.023	0.019	64	0.508	0.533685	ns
Hyellaceae	0.005	0.003	98	0.000939	0.0013772	**
Hymenobacteraceae	1.469	0.968	99	0.00066	0.000983426	***
Hyphomicrobiaceae	0.14	0.078	101	0.000306	0.000470963	***
Hyphomonadaceae	0.055	0.02	108	6.8e-06	1.65143e-05	****
Iamiaceae	0.011	0.007	91	0.00725	0.00938235	**
Ichthyobacteriaceae	0.01	0.009	51	0.862	0.87368	ns
Idiomarinaceae	0.016	0.003	108	6.8e-06	1.65143e-05	****
Ilumatobacteraceae	0.011	0.033	14	0.00326	0.00435443	**
Immundisolibacteraceae	0.011	0.006	96	0.0018	0.00254038	**
Intrasporangiaceae	0.099	0.057	95	0.00244	0.0033184	**
Isosphaeraceae	0.066	0.027	106	2.72e-05	5.65156e-05	****
Jiangellaceae	0.018	0.005	107	1.36e-05	2.992e-05	****
Jonesiaceae	0.003	0.004	52	0.917	0.924415	ns
Kineosporiaceae	0.007	0.003	102	0.000204	0.000323288	***
Kiritimatiellaceae	0.037	0.368	0	6.8e-06	1.65143e-05	****
Kofleriaceae	0.028	0.008	108	6.8e-06	1.65143e-05	****
Kosmotogaceae	0.021	0.023	54	1	1	ns
Ktedonosporobacteraceae	0.01	0.043	0	6.8e-06	1.65143e-05	****
Labilitrichaceae	0.022	0.009	105	4.76e-05	9.03675e-05	****
Lachnospiraceae	4.097	3.219	89	0.0118	0.01496	*
Lacipirellulaceae	0.032	0.023	81	0.0585	0.0692373	ns
Lactobacillaceae	1.053	0.318	108	6.8e-06	1.65143e-05	****
Legionellaceae	0.115	0.018	108	6.8e-06	1.65143e-05	****
Leptolyngbyaceae	0.016	0.01	106	2.72e-05	5.65156e-05	****
Leptospiraceae	0.055	0.061	34	0.169	0.188113	ns
Leptotrichiaceae	0.197	0.027	108	6.8e-06	1.65143e-05	****
Leuconostocaceae	0.261	0.125	97	0.00131	0.00190638	**
Limnochordaceae	0.018	0.009	98	0.000939	0.0013772	**
Listeriaceae	0.117	0.012	108	6.8e-06	1.65143e-05	****
Marinifilaceae	0.032	0.003	108	6.8e-06	1.65143e-05	****
Marinilabiliaceae	0.031	0.011	108	6.8e-06	1.65143e-05	****
Mariprofundaceae	0.015	0.169	0	6.8e-06	1.65143e-05	****
Marivirgaceae	0.012	0.01	80	0.0693	0.0807421	ns
Melioribacteraceae	0.01	0.011	44	0.508	0.533685	ns
Merismopediaceae	0.008	0.005	96	0.0018	0.00254038	**
Mesoaciditogaceae	0.005	0.009	15	0.0043	0.00566268	**
Methanobacteriaceae	0.88	10.252	0	6.8e-06	1.65143e-05	****
Methanocaldococcaceae	0.027	0.002	108	6.8e-06	1.65143e-05	****
Methanocellaceae	0.009	0.003	108	6.8e-06	1.65143e-05	****
Methanococcaceae	0.04	0.003	108	6.8e-06	1.65143e-05	****
Methanocorpusculaceae	0.004	0.036	0	6.8e-06	1.65143e-05	****
Methanomassiliicoccaceae	0.1	2.101	0	6.8e-06	1.65143e-05	****
Methanomicrobiaceae	0.031	1.628	0	6.8e-06	1.65143e-05	****
Methanoregulaceae	0.009	0.079	0	6.8e-06	1.65143e-05	****
Methanosarcinaceae	0.077	0.268	4	8.17e-05	0.000144814	***
Methanotrichaceae	0.009	0.029	6	0.000204	0.000323288	***
Methylacidiphilaceae	0.008	0.003	105	4.76e-05	9.03675e-05	****
Methylobacteriaceae	0.202	0.094	103	0.000129	0.000211605	***
Methylococcaceae	0.11	0.037	105	4.76e-05	9.03675e-05	****
Methylocystaceae	0.052	0.027	103	0.000129	0.000211605	***
Methylophilaceae	0.044	0.007	108	6.8e-06	1.65143e-05	****
Microbacteriaceae	0.701	0.312	103	0.000129	0.000211605	***
Microbulbiferaceae	0.064	0.028	96	0.0018	0.00254038	**
Micrococcaceae	0.355	0.414	54	1	1	ns
Microcoleaceae	0.043	0.007	108	6.8e-06	1.65143e-05	****
Microcystaceae	0.025	0.001	108	6.8e-06	1.65143e-05	****
Micromonosporaceae	0.249	0.077	107	1.36e-05	2.992e-05	****
Moraxellaceae	0.454	0.23	85	0.0278	0.0337571	*
Morganellaceae	0.188	0.019	108	6.8e-06	1.65143e-05	****
Moritellaceae	0.013	0.001	108	6.8e-06	1.65143e-05	****
Muribaculaceae	1.519	0.821	104	8.17e-05	0.000144814	***
Mycobacteriaceae	0.607	0.165	108	6.8e-06	1.65143e-05	****
Mycoplasmataceae	0.855	0.212	108	6.8e-06	1.65143e-05	****
Myxococcaceae	0.095	0.022	108	6.8e-06	1.65143e-05	****
Nakamurellaceae	0.024	0.012	101	0.000306	0.000470963	***
Natranaerobiaceae	0.011	0.03	13	0.00244	0.0033184	**
Natrialbaceae	0.037	0.011	108	6.8e-06	1.65143e-05	****
Nautiliaceae	0.042	0.006	108	6.8e-06	1.65143e-05	****
Neisseriaceae	0.259	0.301	73	0.193	0.211058	ns
Nitrosomonadaceae	0.04	0.019	108	6.8e-06	1.65143e-05	****
Nitrosopumilaceae	0.025	0.001	108	6.8e-06	1.65143e-05	****
Nitrospiraceae	0.051	0.02	108	6.8e-06	1.65143e-05	****
Nocardiaceae	0.233	0.088	105	4.76e-05	9.03675e-05	****
Nocardioidaceae	0.262	0.11	104	8.17e-05	0.000144814	***
Nocardiopsaceae	0.044	0.041	58	0.808	0.823411	ns
Nostocaceae	1.014	0.016	108	6.8e-06	1.65143e-05	****
Oceanospirillaceae	0.058	0.019	108	6.8e-06	1.65143e-05	****
Odoribacteraceae	0.158	0.565	0	6.8e-06	1.65143e-05	****
Opitutaceae	0.203	0.077	107	1.36e-05	2.992e-05	****
Orbaceae	0.027	0.001	108	6.8e-06	1.65143e-05	****
Oscillatoriaceae	0.042	0.004	108	6.8e-06	1.65143e-05	****
Oscillospiraceae	0.817	3.738	19	0.0118	0.01496	*
Oxalobacteraceae	0.325	0.082	108	6.8e-06	1.65143e-05	****
Paenibacillaceae	1.108	0.501	108	6.8e-06	1.65143e-05	****
Paludibacteraceae	0.099	0.491	0	6.8e-06	1.65143e-05	****
Parachlamydiaceae	0.016	0.008	103	0.000129	0.000211605	***
Pasteurellaceae	0.308	0.071	108	6.8e-06	1.65143e-05	****
Pectobacteriaceae	0.146	0.039	108	6.8e-06	1.65143e-05	****
Pelagibacteraceae	0.082	0.007	108	6.8e-06	1.65143e-05	****
Peptococcaceae	0.307	0.148	105	4.76e-05	9.03675e-05	****
Peptoniphilaceae	0.197	0.04	108	6.8e-06	1.65143e-05	****
Peptostreptococcaceae	0.487	0.139	108	6.8e-06	1.65143e-05	****
Petrotogaceae	0.041	0.021	94	0.00326	0.00435443	**
Phycisphaeraceae	0.018	0.006	106	2.72e-05	5.65156e-05	****
Phyllobacteriaceae	0.246	0.107	105	4.76e-05	9.03675e-05	****
Pirellulaceae	0.036	0.025	96	0.0018	0.00254038	**
Piscirickettsiaceae	0.073	0.026	108	6.8e-06	1.65143e-05	****
Planctomycetaceae	0.101	0.063	95	0.00244	0.0033184	**
Planococcaceae	0.218	0.031	108	6.8e-06	1.65143e-05	****
Polyangiaceae	0.103	0.059	99	0.00066	0.000983426	***
Porphyromonadaceae	0.366	0.34	77	0.111	0.1258	ns
Prevotellaceae	19.898	25.657	22	0.0227	0.0276541	*
Prochloraceae	0.073	0.002	108	6.8e-06	1.65143e-05	****
Prolixibacteraceae	0.085	0.017	108	6.8e-06	1.65143e-05	****
Promicromonosporaceae	0.049	0.015	107	1.36e-05	2.992e-05	****
Propionibacteriaceae	0.219	1.603	0	6.8e-06	1.65143e-05	****
Pseudanabaenaceae	0.012	0.011	61	0.651	0.678201	ns
Pseudoalteromonadaceae	0.109	0.027	108	6.8e-06	1.65143e-05	****
Pseudomonadaceae	1.279	0.358	108	6.8e-06	1.65143e-05	****
Pseudonocardiaceae	0.283	0.092	107	1.36e-05	2.992e-05	****
Psychromonadaceae	0.01	0.001	108	6.8e-06	1.65143e-05	****
Puniceicoccaceae	0.01	0.016	35	0.193	0.211058	ns
Rhizobiaceae	0.56	0.189	108	6.8e-06	1.65143e-05	****
Rhodanobacteraceae	0.104	0.036	107	1.36e-05	2.992e-05	****
Rhodobacteraceae	0.789	0.435	100	0.000456	0.000687677	***
Rhodobiaceae	0.024	0.011	103	0.000129	0.000211605	***
Rhodocyclaceae	0.037	0.009	108	6.8e-06	1.65143e-05	****
Rhodospirillaceae	0.351	0.141	108	6.8e-06	1.65143e-05	****
Rhodothermaceae	0.142	0.092	89	0.0118	0.01496	*
Rickettsiaceae	0.074	0.062	83	0.0409	0.0487153	*
Rikenellaceae	2.185	0.548	108	6.8e-06	1.65143e-05	****
Rivulariaceae	0.03	0.003	108	6.8e-06	1.65143e-05	****
Roseiflexaceae	0.02	0.005	108	6.8e-06	1.65143e-05	****
Roseivirgaceae	0.014	0.025	25	0.0409	0.0487153	*
Ruaniaceae	0.013	0.004	105	4.76e-05	9.03675e-05	****
Rubrobacteraceae	0.06	0.049	79	0.0815	0.0937877	ns
Ruminococcaceae	2.321	6.461	0	6.8e-06	1.65143e-05	****
Saccharospirillaceae	0.02	0.014	103	0.000129	0.000211605	***
Salinivirgaceae	0.024	0.01	108	6.8e-06	1.65143e-05	****
Sandaracinaceae	0.023	0.005	108	6.8e-06	1.65143e-05	****
Sanguibacteraceae	0.011	0.004	104	8.17e-05	0.000144814	***
Saprospiraceae	0.022	0.047	5	0.000129	0.000211605	***
Scytonemataceae	0.039	0.003	108	6.8e-06	1.65143e-05	****
Sedimentisphaeraceae	0.032	0.015	108	6.8e-06	1.65143e-05	****
Segniliparaceae	0.004	0.003	77	0.111	0.1258	ns
Selenomonadaceae	0.607	1.74	29	0.0815	0.0937877	ns
Shewanellaceae	0.167	0.028	108	6.8e-06	1.65143e-05	****
Simkaniaceae	0.005	0.005	53	0.972	0.977226	ns
Sinobacteraceae	0.022	0.015	97	0.00131	0.00190638	**
Solibacteraceae	0.025	0.012	102	0.000204	0.000323288	***
Sphaerobacteraceae	0.015	0.026	36	0.219	0.237409	ns
Sphingobacteriaceae	0.776	1.026	25	0.0409	0.0487153	*
Sphingomonadaceae	0.752	0.244	108	6.8e-06	1.65143e-05	****
Spirochaetaceae	0.445	1.077	0	6.8e-06	1.65143e-05	****
Spiroplasmataceae	0.364	0.099	106	2.72e-05	5.65156e-05	****
Spongiibacteraceae	0.013	0.002	108	6.8e-06	1.65143e-05	****
Sporichthyaceae	0.005	0.003	90	0.00929	0.0119397	*
Sporolactobacillaceae	0.018	0.004	108	6.8e-06	1.65143e-05	****
Sporomusaceae	0.067	0.045	96	0.0018	0.00254038	**
Staphylococcaceae	0.817	0.313	104	8.17e-05	0.000144814	***
Sterolibacteriaceae	0.062	0.049	84	0.0339	0.0410311	*
Streptococcaceae	0.705	0.235	108	6.8e-06	1.65143e-05	****
Streptomycetaceae	1.159	0.327	107	1.36e-05	2.992e-05	****
Streptosporangiaceae	0.05	0.015	107	1.36e-05	2.992e-05	****
Succinivibrionaceae	0.143	0.034	105	4.76e-05	9.03675e-05	****
Sulfolobaceae	0.058	0.002	108	6.8e-06	1.65143e-05	****
Sutterellaceae	0.025	0.017	94	0.00326	0.00435443	**
Symbiobacteriaceae	0.041	0.023	95	0.00244	0.0033184	**
Synechococcaceae	0.229	0.128	102	0.000204	0.000323288	***
Synergistaceae	0.112	0.069	93	0.0043	0.00566268	**
Syntrophaceae	0.025	0.077	43	0.464	0.493	ns
Syntrophobacteraceae	0.026	0.011	101	0.000306	0.000470963	***
Syntrophomonadaceae	0.046	0.022	94	0.00326	0.00435443	**
Tannerellaceae	0.624	0.368	103	0.000129	0.000211605	***
Tenuifilaceae	0.092	0.101	49	0.754	0.772592	ns
Tepidanaerobacteraceae	0.027	0.008	108	6.8e-06	1.65143e-05	****
Tepidiformaceae	0.016	0.008	98	0.000939	0.0013772	**
Thermaceae	0.095	0.044	101	0.000306	0.000470963	***
Thermoactinomycetaceae	0.054	0.045	73	0.193	0.211058	ns
Thermoanaerobacteraceae	0.134	0.151	48	0.702	0.72728	ns
Thermoanaerobacterales Family III. Incertae Sedis	0.154	0.037	108	6.8e-06	1.65143e-05	****
Thermoanaerobacterales Family IV. Incertae Sedis	0.015	0.018	32	0.129	0.144883	ns
Thermococcaceae	0.036	0.006	108	6.8e-06	1.65143e-05	****
Thermodesulfobacteriaceae	0.038	0.046	82	0.0491	0.0582965	ns
Thermodesulfobiaceae	0.015	0.006	100	0.000456	0.000687677	***
Thermofilaceae	0.002	0.028	0	6.8e-06	1.65143e-05	****
Thermoguttaceae	0.009	0.004	102	0.000204	0.000323288	***
Thermomicrobiaceae	0.006	0.011	20	0.0148	0.0184507	*
Thermomonosporaceae	0.058	0.018	108	6.8e-06	1.65143e-05	****
Thermosediminibacteraceae	0.013	0.01	80	0.0693	0.0807421	ns
Thermotogaceae	0.034	0.029	67	0.382	0.408194	ns
Thioalkalibacteraceae	0.009	0.003	104	8.17e-05	0.000144814	***
Thioalkalispiraceae	0.012	0.005	104	8.17e-05	0.000144814	***
Thiobacillaceae	0.017	0.012	87	0.0184	0.0227116	*
Tissierellaceae	0.067	0.032	103	0.000129	0.000211605	***
Tolypothrichaceae	0.008	0	108	6.8e-06	1.65143e-05	****
Trueperaceae	0.01	0.005	101	0.000306	0.000470963	***
Tsukamurellaceae	0.017	0.006	102	0.000204	0.000323288	***
Vallitaleaceae	0.023	0.01	108	6.8e-06	1.65143e-05	****
Veillonellaceae	0.195	0.396	62	0.602	0.630667	ns
Verrucomicrobiaceae	0.102	0.096	59	0.754	0.772592	ns
Vibrionaceae	0.363	0.057	108	6.8e-06	1.65143e-05	****
Vicinamibacteraceae	0.021	0.011	102	0.000204	0.000323288	***
Vulgatibacteraceae	0.02	0.008	103	0.000129	0.000211605	***
Waddliaceae	0.004	0.007	13	0.00244	0.0033184	**
Weeksellaceae	0.701	0.235	108	6.8e-06	1.65143e-05	****
Wenzhouxiangellaceae	0.01	0.008	92	0.00562	0.00729819	**
Xanthobacteraceae	0.084	0.026	107	1.36e-05	2.992e-05	****
Xanthomonadaceae	0.684	0.168	108	6.8e-06	1.65143e-05	****
Yersiniaceae	0.241	0.056	108	6.8e-06	1.65143e-05	****
Zoogloeaceae	0.126	0.035	108	6.8e-06	1.65143e-05	****
Note: The significance was analysed using Wilcoxon rank sum test with Benjamini-Hochberg correction (FDR)
* P<0.05
** P<0.01
***P<0.0001
****P<0.00001

[truncated: 3 more sheets: MG-MT-genus, CAZymes, CAZymes family wise]
